# Supplementary material for: RNA Exosome Component EXOSC4 Amplified in Multiple Cancer Types Is Required for the Cancer Cell Survival
Source: Int J Mol Sci. 2022 Jan 2;23(1):496. doi: 10.3390/ijms23010496 (PMC8745236; doi:10.3390/ijms23010496)
Supplement: Supplementary file 1 [file ijms-23-00496-s001.zip]

Archive with 7 entries (7 files):
- EXOSC4#1 Tables.xlsx
- EXOSC4-figS1.pdf
- EXOSC4-figS2.pdf
- EXOSC4-figS3.pdf
- EXOSC4-figS4.pdf
- EXOSC4-figS5.pdf
- EXOSC4-figS6.pdf
