# Supplementary material for: RNA Exosome Component EXOSC4 Amplified in Multiple Cancer Types Is Required for the Cancer Cell Survival
Source: Int J Mol Sci. 2022 Jan 2;23(1):496. doi: 10.3390/ijms23010496 (PMC8745236; doi:10.3390/ijms23010496)
Supplement: Supplementary file 1 [file ijms-23-00496-s001.zip › EXOSC4#1 Tables.xlsx]

## Sheet: Table S1
Table S1 List of RNA exosome and cofactors.
Gene symbol	Role	Full name
EXOSC1	S1/KH cap	exosome component 1
EXOSC2	S1/KH cap	exosome component 2
EXOSC3	S1/KH cap	exosome component 3
EXOSC4	PH-like ring	exosome component 4
EXOSC5	PH-like ring	exosome component 5
EXOSC6	PH-like ring	exosome component 6
EXOSC7	PH-like ring	exosome component 7
EXOSC8	PH-like ring	exosome component 8
EXOSC9	PH-like ring	exosome component 9
EXOSC10	3′–5′ exoribonuclease	exosome component 10
DIS3	3′–5′ exoribonuclease, endonuclease	DIS3 homolog, exosome endoribonuclease and 3'-5' exoribonuclease
DIS3L	3′–5′ exoribonuclease	DIS3 like exosome 3'-5' exoribonuclease
DIS3L2	3′–5′ exoribonuclease	DIS3 like 3'-5' exoribonuclease 2
C1D	Exosome cofactor	C1D nuclear receptor corepressor
MPHOSPH6	Exosome cofactor	M-phase phosphoprotein 6
DGCR8	RNA adapter	DGCR8 microprocessor complex subunit
MTREX	TRAMP, PAXT, NEXT complex, RNA helicase	Mtr4 Exosome RNA Helicas
ZCCHC7	TRAMP complex, RNA adapter	zinc finger CCHC-type containing 7
TENT4B	TRAMP complex	Terminal Nucleotidyltransferase 4B
PABPN1	PAXT complex, RNA adapter	poly(A) binding protein nuclear 1
ZFC3H1	PAXT complex, Scaffold protein	zinc finger C3H1-type containing
RBM7	NEXT complex, RNA adapter	RNA binding motif protein 7
ZCCHC8	NEXT complex, Scaffold protein	zinc finger CCHC-type containing 8
HNRNPH1	MTREX interacting protein	Heterogeneous Nuclear Ribonucleoprotein H1
SKIV2L	Ski complex, RNA helicase	Ski2 like RNA helicase
TTC37	Ski complex, Scaffold protein	tetratricopeptide repeat domain 37
WDR61	Ski complex	WD repeat domain 61
HBS1L	Exosome cofactor	HBS1 like translational GTPase

## Sheet: Table S2
Table S2 TCGA PanCancer Atlas study name and abbreviation.
Study Name	Abbreviation	Number
Adrenocortical carcinoma	ACC	92
Bladder Urothelial Carcinoma	BLCA	411
Breast invasive carcinoma	BRCA	1084
Cervical squamous cell carcinoma and endocervical adenocarcinoma	CESC	297
Cholangiocarcinoma	CHOL	36
Colon adenocarcinoma, Rectum adenocarcinoma	COADRED	594
Lymphoid Neoplasm Diffuse Large B-cell Lymphoma	DLBC	48
Esophageal carcinoma	ESCA	182
Glioblastoma multiforme	GBM	592
Head and Neck squamous cell carcinoma	HNSC	523
Kidney Chromophobe	KICH	65
Kidney renal clear cell carcinoma	KIRC	512
Kidney renal papillary cell carcinoma	KIRP	283
Acute Myeloid Leukemia	LAML	200
Brain Lower Grade Glioma	LGG	514
Liver hepatocellular carcinoma	LIHC	372
Lung adenocarcinoma	LUAD	566
Lung squamous cell carcinoma	LUSC	487
Mesothelioma	MESO	87
Ovarian serous cystadenocarcinoma	OV	585
Pancreatic adenocarcinoma	PAAD	184
Pheochromocytoma and Paraganglioma	PCPG	178
Prostate adenocarcinoma	PRAD	494
Sarcoma	SARC	255
Skin Cutaneous Melanoma	SKCM	448
Stomach adenocarcinoma	STAD	440
Testicular Germ Cell Tumors	TGCT	149
Thyroid carcinoma	THCA	500
Thymoma	THYM	123
Uterine Corpus Endometrial Carcinoma	UCEC	529
Uterine Carcinosarcoma	UCS	57
Uveal Melanoma	UVM	80

## Sheet: Table S3
Table S3 Frequency of amplification in 32 tumor types from TCGA Pan-Cancer database.
Gene Name	ACC	BLCA	BRCA	CESC	CHOL	COADRED	DLBC	ESCA	GBM	HNSC	KICH	KIRC	KIRP	LAML	LGG	LIHC	LUAD	LUSC	MESO	OV	PAAD	PCPG	PRAD	SARC	SKCM	STAD	TGCT	THCA	THYM	UCEC	UCS	UVM
EXOSC1	0	0.243309	0	0.3367	0	0	0	0	0.337838	0	0	0	0	0	0	0.268817	0	0.205339	0	0.512821	0	1.1236	0.607287	0	0	0	0	0	0	0.756144	0	0
EXOSC2	1.08696	0.243309	0.369004	0.3367	0	0	0	1.0989	0.675676	0.764818	1.53846	0	0.353357	0	1.16732	1.07527	0	0.205339	0	0.683761	0	0	0.809717	1.56863	0	0.454545	0	0.2	0	0.189036	1.75439	0
EXOSC3	0	1.45985	0.369004	0	0	0.16835	0	1.0989	0.337838	1.52964	0	0	0	0	0	0	0	2.25873	0	0.683761	0.543478	0	1.01215	1.56863	0.223214	1.81818	0	0	0	0.567108	0	0
EXOSC4	1.08696	3.16302	10.4244	2.6936	0	3.367	2.08333	9.89011	1.18243	7.83939	0	0.585938	0	0.5	3.50195	9.67742	4.77032	4.92813	1.14943	26.4957	8.69565	0.561798	6.2753	2.35294	3.57143	5	0.671141	0	0	3.40265	10.5263	2.5
EXOSC5	0	0.729927	0.830258	1.6835	0	0.16835	0	0	0	0.382409	0	0	0	0	0.972763	0.268817	0.530035	1.43737	1.14943	1.88034	1.08696	0	0	3.52941	0	0.681818	0	0.2	0	0.756144	7.01754	0
EXOSC6	2.17391	2.91971	0.276753	0.3367	2.77778	0.16835	0	1.0989	0	0.191205	0	0.195312	0.353357	0	0	0.268817	0.176678	0.410678	0	0.34188	0.543478	0.561798	0.404858	0.392157	0.223214	0.681818	0	0	0	0.94518	0	0
EXOSC7	0	0.243309	0.0922509	0	0	0.16835	0	0.549451	0.168919	0	1.53846	0	0	0	0	0	0	0	0	0.512821	0	0.561798	0.202429	0	0.223214	0	0	0	0	0	0	0
EXOSC8	0	0.973236	0.738007	0	0	2.6936	0	1.0989	0.337838	0.191205	0	0	0	0	0.389105	0	0.176678	0.205339	0	0.512821	0	0.561798	0	1.56863	0	1.81818	0	0	0	0.189036	0	0
EXOSC9	0	0.729927	0.461255	0	0	0	0	0	0.168919	0.191205	0	0	0	0	0.194553	0	0	0	0	0.512821	0	0	0	1.56863	0.223214	0	0	0	0	0	0	0
EXOSC10	1.08696	0.729927	0.0922509	0	0	0	0	2.1978	0.337838	0	0	0	0	0	0	0.537634	0.353357	0	0	2.05128	1.08696	0	0.202429	2.35294	0.892857	1.36364	0	0	0	1.51229	0	0
DIS3	0	1.45985	0.184502	0.673401	0	1.51515	0	0.549451	0.168919	2.29446	0	0	0	0	0	0.268817	0.176678	1.02669	1.14943	0.512821	0.543478	0.561798	0.202429	0.784314	0.223214	1.13636	0	0	0	0	1.75439	0
DIS3L	0	0.243309	0.553506	0	0	0	0	0	0	0	1.53846	0	0	0	0	0.268817	0.176678	0.205339	3.44828	0.34188	0	0	0	0.392157	0.669643	0.454545	0	0	0	0.378072	0	0
DIS3L2	1.08696	0	0	0	0	0	0	0.549451	0	0	0	0.390625	0	0	0	0.537634	0.883392	0.205339	0	0.512821	1.63043	0	0.202429	0.392157	0	0.227273	0	0	0	1.13422	1.75439	0
C1D	0	1.45985	0.184502	0	0	0	2.08333	0.549451	0	0.573614	0	0	0	0	0	0	0.176678	2.05339	0	1.53846	0	0	0.202429	0.784314	0.223214	0.227273	0	0	0	0.567108	7.01754	0
MPHOSPH6	0	1.21655	0.184502	0	0	0	0	0	0	0.191205	1.53846	0	0.353357	0	0	0	0	0	0	0.512821	0.543478	0.561798	0	0.784314	0	0.681818	0	0	0	0	0	0
DGCR8	2.17391	2.91971	0.738007	1.0101	0	0	0	1.0989	0.337838	2.10325	0	0	0	0	0.194553	0.537634	1.23675	3.28542	1.14943	2.73504	0	0.561798	0.202429	3.92157	2.45536	0.909091	1.34228	0.4	1.62602	0.756144	7.01754	0
MTREX	4.34783	1.45985	0.276753	0	0	0	0	1.0989	0	0.573614	0	0.390625	0	0	0	0.537634	0.883392	1.02669	0	0.683761	0	0	0.202429	0.392157	0.223214	0.227273	0	0	0	0	0	0
ZCCHC7	1.08696	2.18978	0.461255	0	0	0.16835	2.08333	1.0989	0.506757	1.91205	0	0	0	0	0	0.268817	0.176678	2.87474	0	1.02564	0.543478	0	0.809717	1.96078	0.446429	1.81818	0.671141	0	0	0.378072	0	0
TENT4B	0	0.486618	0.369004	0	0	0.673401	0	0.549451	0.168919	0.573614	0	0	0	0	0	0	0.883392	0.410678	0	0.512821	0.543478	0	0.809717	0.392157	0	0	0	0	0	0.567108	0	0
PABPN1	1.08696	2.18978	1.10701	1.0101	0	0	0	1.64835	0.506757	0.573614	0	0	0.353357	0	1.36187	0.537634	2.12014	1.64271	0	1.7094	0.543478	0	0.202429	1.56863	0.223214	0.227273	0	0	0.813008	0.567108	0	0
ZFC3H1	5.43478	3.89294	1.93727	0.3367	0	0.16835	2.08333	4.3956	1.18243	1.91205	0	0	0	0	0	0.268817	2.12014	2.25873	1.14943	2.5641	2.17391	0.561798	0.607287	7.05882	1.33929	2.27273	2.01342	0	0	0.756144	3.50877	0
RBM7	0	0	0	0	0	0	0	0	0.337838	0	1.53846	0.195312	0	1	0.972763	0	0.353357	0	0	1.02564	0	0	0	0.392157	0	0.681818	0	0	0	0.189036	1.75439	0
ZCCHC8	0	0.729927	0.184502	0	0	0	0	0.549451	0.168919	0.191205	0	0	0.353357	0	0.972763	0.268817	0.176678	0	0	1.36752	0.543478	0.561798	1.01215	1.56863	0.446429	0.227273	0	0	0	0.378072	0	0
HNRNPH1	4.34783	0.243309	1.19926	0.3367	0	0.16835	0	1.0989	0.168919	0	0	7.22656	1.06007	0	0.389105	0.537634	1.76678	0	0	2.22222	1.08696	0.561798	0.809717	3.13725	1.11607	0.454545	0	0.2	0	0.567108	3.50877	0
SKIV2L	0	1.21655	1.10701	1.3468	2.77778	0.505051	2.08333	2.74725	0	0.764818	0	0	0	0	0.389105	2.15054	1.06007	0.410678	0	3.24786	2.17391	0	0.202429	0.392157	2.45536	1.81818	0	0	0	1.32325	1.75439	2.5
TTC37	2.17391	0	0.0922509	0	0	0	0	0	0	0	0	0.78125	0	0	0	0	0	0.205339	0	0.683761	0	0	0.202429	0	0.223214	0.227273	0	0	0	0	0	0
WDR61	1.08696	0.486618	1.38376	1.6835	0	0.16835	0	1.0989	0	0	0	0	0	0	0.194553	0	0.706714	0.616016	3.44828	1.53846	1.08696	0	0	2.35294	1.11607	0.681818	0	0	0	0.567108	0	0
HBS1L	2.17391	1.70316	1.66052	0.3367	0	0.3367	0	3.2967	0	0.191205	0	0	0	0	0	0	0.353357	0.205339	0	0.683761	1.63043	0	0	3.92157	0	1.59091	0	0	0	0.189036	1.75439	0

## Sheet: Table S4
Table S4 Frequency of deletion in 32 tumor types from TCGA Pan-Cancer database.
Gene Name	ACC	BLCA	BRCA	CESC	CHOL	COADRED	DLBC	ESCA	GBM	HNSC	KICH	KIRC	KIRP	LAML	LGG	LIHC	LUAD	LUSC	MESO	OV	PAAD	PCPG	PRAD	SARC	SKCM	STAD	TGCT	THCA	THYM	UCEC	UCS	UVM
EXOSC1	0	0.243309	0.276753	0.3367	0	0.673401	2.08333	0	0	0.382409	0	0	0	0	0.194553	0	0.176678	0.410678	0	0.34188	0	0.561798	1.21457	0.392157	0.223214	0.454545	0	0	0	0.567108	0	0
EXOSC2	0	0.486618	0.369004	0	0	0	0	0	0	0	0	0.195312	0	0	0	0	0.176678	0.205339	0	0.854701	0.543478	0	0.202429	0.392157	0	0.227273	0.671141	0.8	0.813008	0	0	0
EXOSC3	1.08696	0.486618	0.0922509	0	0	0	0	1.0989	0.168919	1.14723	0	0	0	0	0	0	0.530035	0.821355	0	0	0.543478	0	0	0.784314	0.223214	0.227273	0	0	0	0.189036	0	0
EXOSC4	0	0	0.276753	0	0	0	4.16667	0.549451	0	0	0	0	0.353357	0	1.55642	0	0.353357	0	0	0.17094	0.543478	0	0	0.392157	0	0.227273	0.671141	0.4	0	0.189036	0	0
EXOSC5	0	0	0.276753	0	0	0	0	0	0	0	0	0	0	0	0.583658	0	0	0	0	0.512821	0	0	0.202429	0	0	0.227273	0	0	0	0.189036	0	0
EXOSC6	0	0.486618	1.38376	0.3367	0	0	0	0	0	0	0	0	0	0.5	0	0	0.353357	0	0	2.39316	0	0	2.42915	0	0	0.454545	0	0.2	0	0.94518	0	0
EXOSC7	0	0	0.276753	0.3367	0	0.16835	4.16667	0	0	0.191205	0	2.34375	0	0	1.16732	0.268817	0	0.616016	1.14943	0.17094	0	0	0.404858	0.784314	0	0.454545	0	0	0.813008	0	0	0
EXOSC8	0	2.91971	0.922509	1.3468	0	0.16835	2.08333	0.549451	0.168919	0.191205	0	0.195312	0	0	0.972763	1.07527	0.530035	0	0	0.512821	0	0	5.66802	1.96078	0	0.454545	0	0	0	0.189036	1.75439	0
EXOSC9	0	0	0	0	0	0.505051	0	0	0	0.191205	0	0	0	0	0.389105	0	0	0.205339	0	0.683761	0	0	2.42915	0.392157	0	0.454545	0	0	0	0.378072	0	0
EXOSC10	4.34783	0	0.369004	0.673401	2.77778	0.505051	0	0	0	0.191205	0	0.195312	0.706714	0	0.194553	0.806452	0.353357	0.616016	1.14943	0.34188	1.08696	2.24719	0.404858	0	0.446429	0.227273	0.671141	0	0	0.378072	0	0
DIS3	0	1.94647	0.830258	0.673401	2.77778	0	0	0.549451	0.506757	0.191205	0	0	0	0	0.583658	1.07527	0.176678	0.616016	0	0.683761	0	0	5.06073	1.56863	0	1.36364	0	0.2	0.813008	0.189036	1.75439	0
DIS3L	0	0	0	0	0	0	0	0.549451	0	0	0	0	0	0	0	0	0	0	0	0	0	0	0.202429	0	0	0	0	0	0	0.189036	0	0
DIS3L2	1.08696	2.18978	0.645756	2.6936	0	0.16835	0	1.64835	0.675676	2.10325	0	0.195312	1.41343	0	3.30739	0	0	1.02669	0	0.512821	0	0	0.607287	5.4902	0.446429	0.681818	0	0	2.43902	0	0	2.5
C1D	0	0	0	0	0	0	0	0	0	0.191205	0	0.195312	0	0	0	0.268817	0	0	0	0	0	0	0.607287	0	0	0	0	0	0	0	0	0
MPHOSPH6	0	0	2.12177	1.0101	0	0.3367	0	0	0	0.191205	0	0	0.706714	0	0	0	0.530035	0.410678	1.14943	1.7094	0	0	4.45344	0.784314	0.446429	1.13636	0.671141	0.6	0.813008	0.94518	1.75439	0
DGCR8	2.17391	0.486618	0.184502	0	0	0.16835	0	1.0989	0.337838	0	0	0	0	0	0	0.268817	0.530035	0.821355	0	0.34188	0	0	0.202429	0.392157	0	0.454545	0	0	0.813008	0.567108	0	0
MTREX	0	1.21655	0.830258	0	0	0.3367	0	1.64835	0.168919	0.956023	0	0	0	0	0	0	0.353357	1.02669	0	2.90598	0	0	3.03644	0	0	0.909091	0	0	0	0.378072	0	0
ZCCHC7	0	0.243309	0.0922509	0	0	0	0	1.0989	0.168919	1.14723	0	0	0	0	0	0.268817	0.530035	0.821355	0	0.17094	0.543478	0	0.202429	0.784314	0.223214	0	0	0	0	0.378072	0	0
TENT4B	0	0.486618	1.29151	0.3367	0	0	2.08333	0	0.168919	0	0	0	0	0	0	0.268817	0	0.205339	1.14943	0.683761	0	0	2.22672	1.56863	0.669643	0.227273	0	0	0	0.189036	1.75439	0
PABPN1	0	0.729927	0	0	0	0	0	0	0	0.191205	0	0	0.353357	0	0	0	0.176678	0.410678	0	0.854701	0	0	0.202429	0	0	0.909091	0.671141	0	0	0	0	0
ZFC3H1	0	0	0	0	0	0	0	0	0	0.191205	0	0	0	0	0.389105	0	0.176678	0.205339	0	0.17094	0	0	0	0	0	0.227273	0	0	0	0	0	0
RBM7	0	0.243309	0.922509	3.0303	0	0.16835	0	0.549451	0	0.764818	0	0.195312	0.353357	0	0	0	0.883392	0.410678	3.44828	0.34188	0	0	3.03644	1.96078	2.67857	1.13636	2.68456	0	0	0.567108	1.75439	2.5
ZCCHC8	0	0	0.0922509	0	0	0.16835	4.16667	0	0	0	0	0	0	0	0	0	0.353357	0.205339	0	0.17094	0	0	0.607287	0	0	0.227273	0	0	0	0.189036	1.75439	0
HNRNPH1	0	0.486618	0.0922509	0	0	0	0	0	0.168919	0.191205	0	0	0	0	0.389105	0.268817	1.06007	1.02669	0	0.683761	0	0	0	0.392157	0.223214	0.681818	0.671141	0	0	0.189036	0	0
SKIV2L	0	0.486618	0.0922509	0	0	0.16835	6.25	0	0	0	0	0	0.353357	0	0	0	0.176678	0.205339	0	0	0	0	0.202429	0	0	0.909091	0	0	0	0	0	0
TTC37	0	0	0.276753	0	0	1.17845	0	1.64835	0.337838	0.382409	0	0	0	0	0	0.268817	0.530035	0.616016	1.14943	2.22222	0	0	1.82186	0.392157	0.223214	0.909091	0	0	0	0.567108	0	0
WDR61	0	0	0.0922509	0	0	0	0	0.549451	0	0.191205	0	0	0	0	0.194553	0	0	0	0	0.512821	0	0	0.202429	0	0	0	0	0	0	0	0	0
HBS1L	0	0.243309	0.0922509	0.3367	0	0	6.25	0	0.337838	0.191205	0	0.195312	0	0	0.194553	1.07527	0.353357	0	0	0.512821	0.543478	0.561798	0.202429	0	0.669643	0	0	0	0	0	0	7.5

## Sheet: Table S5
Table S5 Frequency of mutation in 32 tumor types from TCGA Pan-Cancer database.
Gene Name	ACC	BLCA	BRCA	CESC	CHOL	COADRED	DLBC	ESCA	GBM	HNSC	KICH	KIRC	KIRP	LAML	LGG	LIHC	LUAD	LUSC	MESO	OV	PAAD	PCPG	PRAD	SARC	SKCM	STAD	TGCT	THCA	THYM	UCEC	UCS	UVM
EXOSC1	0	0.486618	0	0.673401	0	0.505051	0	0	0	0.191205	0	0	0	0	0	0	0.176678	0.205339	0	0	0	0	0	0	0.446429	0.681818	0	0	0	0.756144	0	0
EXOSC2	0	0.486618	0.0922509	0	0	0.505051	0	0.549451	0.168919	0.191205	0	0	0.706714	0	0	0	0.530035	0.616016	0	0.17094	0	0	0	0	0.446429	0.227273	0	0.2	0	1.70132	0	0
EXOSC3	0	0	0.461255	0.3367	0	0.673401	0	0	0	0.191205	0	0	0.353357	0	0	0.268817	0.176678	0	0	0	0.543478	0	0	0	0	0.227273	0	0.2	0	0.94518	0	0
EXOSC4	0	0.729927	0.0922509	0.3367	0	0.673401	0	0.549451	0.168919	0.191205	0	0	0	0	0	0	0.176678	1.02669	0	0	0	0	0.202429	0.392157	1.11607	0.909091	0	0	0	1.13422	0	0
EXOSC5	0	0.973236	0	0.673401	0	1.0101	4.16667	0	0.168919	0.382409	0	0.195312	0.353357	0	0	0.268817	0.176678	0.821355	0	0	0.543478	0	0.404858	0	1.11607	0.227273	0	0	0	0.94518	0	0
EXOSC6	0	0.243309	0	0	0	0	0	0	0	0	0	0	0	0	0	0	0	0	0	0	0	0	0.202429	0	0	0	0	0	0	0	0	0
EXOSC7	0	0.729927	0.0922509	0	0	0.841751	0	0	0.168919	0.191205	0	0	0.706714	0	0	0.268817	0.706714	0.616016	0	0	0	0	0	0.392157	3.125	0.909091	0	0.2	0	2.26843	0	0
EXOSC8	1.08696	0.729927	0.0922509	0	0	0.841751	0	1.0989	0.168919	0	0	0	0.353357	0	0	0	0.176678	0.205339	0	0	0.543478	0	0	0.392157	0.446429	1.36364	0	0	0	1.89036	0	0
EXOSC9	0	1.94647	0.553506	0.673401	0	1.3468	0	0	0.168919	0.382409	0	0.390625	0.353357	0	0	0	0.530035	0.616016	0	0.17094	0.543478	0	0.202429	0	1.11607	0.909091	0	0	0	6.42722	0	0
EXOSC10	0	3.89294	0.276753	1.3468	0	2.52525	0	0.549451	0.337838	0.764818	0	0.585938	1.06007	0	0.194553	0.806452	0.883392	0.616016	0	0.34188	0.543478	0	0.404858	0	2.90179	2.72727	0	0.2	0.813008	5.48204	0	0
DIS3	0	1.45985	0.461255	1.3468	0	3.0303	0	1.0989	0.675676	1.14723	1.53846	0.976562	0	1.5	0.389105	0.537634	1.76678	0.616016	0	0	0	0	0.607287	0.392157	4.01786	1.59091	0.671141	0.2	0	6.42722	0	0
DIS3L	0	2.18978	0.645756	2.0202	0	3.87205	0	1.64835	0.675676	0.573614	0	0.195312	0.353357	0	0.194553	0.806452	0.706714	2.05339	0	1.02564	0	0	0	0.784314	3.79464	1.59091	0	0	0	6.61626	1.75439	0
DIS3L2	0	1.21655	0.553506	1.0101	0	3.0303	0	0	1.52027	1.33843	0	0.390625	0.353357	1.5	0.583658	1.07527	1.94346	1.43737	1.14943	0.17094	0	0	0.202429	0.392157	3.57143	3.40909	0.671141	0	0	5.86011	0	0
C1D	1.08696	0.243309	0	0	0	1.0101	0	0	0	0	0	0	0	0	0	0	0.353357	0.205339	0	0.34188	0.543478	0	0	0	0	0.227273	0	0	0	1.13422	0	0
MPHOSPH6	0	0.729927	0.0922509	0	0	0.3367	0	0	0	0.191205	0	0.195312	0.353357	0	0	0	0.883392	0.616016	0	0.17094	0	0	0	0	0.223214	0	0	0	0	0.94518	0	0
DGCR8	1.08696	1.70316	0.461255	1.3468	0	1.85185	6.25	1.64835	0.337838	0.956023	0	0.195312	0.706714	0.5	0.389105	0.268817	1.76678	0.616016	0	0.17094	0.543478	0	0.404858	0.392157	3.57143	3.18182	0	0.4	0	4.91493	1.75439	0
MTREX	0	2.6764	0.369004	1.6835	0	3.0303	0	1.64835	0.675676	0.764818	0	0.195312	0.353357	0	0.583658	1.07527	3.00353	0.821355	0	0.17094	0.543478	0.561798	0.809717	0.392157	3.34821	1.81818	0	0	0	6.99433	3.50877	0
ZCCHC7	0	1.21655	0.461255	0.3367	0	1.17845	0	0	0	0.382409	0	0	0.353357	0.5	0.194553	0.268817	0.706714	0.821355	0	0.683761	0.543478	0	0.404858	0	2.90179	2.04545	0	0	0	5.67108	0	0
TENT4B	0	1.21655	0.276753	0.3367	0	2.0202	0	1.0989	0.168919	0.573614	0	0.390625	0	1.5	0.194553	0.268817	0.353357	0.821355	0	0.17094	0	0	0.202429	0	1.78571	1.81818	0	0	0	5.48204	0	0
PABPN1	0	0.486618	0.184502	0.3367	0	0.505051	0	0.549451	0.168919	0.573614	0	0	0.353357	0	0	0	0.353357	0.205339	0	0.17094	0.543478	0	0	0	0.446429	0.681818	0	0	0	0.94518	0	0
ZFC3H1	1.08696	4.13625	1.38376	2.3569	2.77778	3.367	2.08333	2.1978	1.01351	1.91205	0	0.390625	1.06007	0.5	0.194553	2.41935	3.71025	3.28542	1.14943	0.854701	0.543478	1.1236	0.607287	1.56863	6.25	3.63636	1.34228	0.2	0	10.586	3.50877	1.25
RBM7	0	0.973236	0	0.673401	0	1.0101	0	0	0.168919	0.191205	0	0.195312	0	0	0.389105	0.268817	0.353357	0.205339	0	0.34188	0.543478	0	0	0	0.892857	0.909091	0	0.2	0	2.26843	0	0
ZCCHC8	1.08696	2.91971	0.645756	2.0202	2.77778	2.0202	4.16667	1.0989	0	0.956023	1.53846	0.390625	0.353357	0	0.194553	0.268817	1.23675	0.616016	0	0.17094	0.543478	0	0	0.784314	1.33929	1.59091	0	0.2	0	5.29301	0	0
HNRNPH1	0	1.21655	0.184502	1.3468	0	1.17845	0	0.549451	0.168919	0.382409	0	0.585938	0	0.5	0.194553	0.806452	0.883392	1.02669	1.14943	0.17094	0.543478	0	0.404858	0	1.11607	1.59091	0	0	0	3.59168	0	0
SKIV2L	2.17391	1.70316	0.369004	2.0202	0	2.3569	0	0	0.844595	0.764818	0	0.585938	1.76678	0.5	0.194553	1.07527	1.41343	0.821355	0	1.53846	0.543478	0	0.607287	0.392157	3.79464	3.63636	0.671141	0	0	6.61626	0	0
TTC37	1.08696	2.91971	0.738007	0.3367	0	3.53535	0	1.0989	0.675676	2.29446	0	0.195312	0	0	0.583658	0.268817	2.4735	2.46407	0	0.17094	1.08696	0	0.202429	1.56863	5.13393	3.40909	0	0.2	0	9.64083	0	1.25
WDR61	0	0.243309	0.276753	0.673401	0	0.673401	0	0.549451	0.168919	0	0	0	0	0	0	0.268817	0.530035	0.205339	0	0.34188	0.543478	0	0	0.392157	0.892857	0	0	0	0	2.0794	0	0
HBS1L	0	1.45985	0.461255	0.673401	0	3.0303	0	0.549451	0.337838	0.382409	0	0	0.353357	0	0.194553	0	0.353357	1.84805	1.14943	0.17094	0.543478	0	0	0	2.67857	0.909091	0	0.4	0	5.29301	1.75439	0

## Sheet: Table S6
Table S6 The percentage of co-amplification with EXOSC4.
Cancer Type	Gene A	Gene B	Count				Both/A (%)
			Total	A	B	Both
PAAD	EXOSC4	HSF1	184	16	16	16	100
PAAD	EXOSC4	MYC	184	16	23	16	100
PAAD	EXOSC4	POU5F1B	184	16	23	16	100
STAD	EXOSC4	HSF1	440	22	22	22	100
STAD	EXOSC4	MYC	440	22	53	20	90.9091
STAD	EXOSC4	POU5F1B	440	22	50	19	86.3636
ESCA	EXOSC4	HSF1	182	18	18	16	88.8889
ESCA	EXOSC4	MYC	182	18	40	14	77.7778
ESCA	EXOSC4	POU5F1B	182	18	42	14	77.7778
OV	EXOSC4	HSF1	585	155	153	136	87.7419
OV	EXOSC4	MYC	585	155	190	119	76.7742
OV	EXOSC4	POU5F1B	585	155	182	116	74.8387
PRAD	EXOSC4	HSF1	494	31	31	31	100
PRAD	EXOSC4	MYC	494	31	40	27	87.0968
PRAD	EXOSC4	POU5F1B	494	31	40	27	87.0968
HNSC	EXOSC4	HSF1	523	41	41	40	97.561
HNSC	EXOSC4	MYC	523	41	48	32	78.0488
HNSC	EXOSC4	POU5F1B	523	41	49	32	78.0488
UCS	EXOSC4	HSF1	57	6	5	5	83.3333
UCS	EXOSC4	MYC	57	6	12	3	50
UCS	EXOSC4	POU5F1B	57	6	8	3	50
BRCA	EXOSC4	HSF1	1084	113	113	113	100
BRCA	EXOSC4	MYC	1084	113	161	96	84.9558
BRCA	EXOSC4	POU5F1B	1084	113	156	95	84.0708
LIHC	EXOSC4	HSF1	372	36	36	35	97.2222
LIHC	EXOSC4	MYC	372	36	41	32	88.8889
LIHC	EXOSC4	POU5F1B	372	36	39	31	86.1111

## Sheet: Table S7
Table S7 The correlation in the expression levels with EXOSC4.
Cancer Type	Gene A	Gene B	Spearman's Correlation	P-value	Q-value
PAAD	EXOSC4	HSF1	0.672298	1.24064e-24	2.19715e-22
PAAD	EXOSC4	MYC	0.0112879	0.881462	0.911806
PAAD	EXOSC4	POU5F1B	0.259464	0.000487736	0.00125901
STAD	EXOSC4	HSF1	0.719792	5.53442e-67	1.74131e-63
STAD	EXOSC4	MYC	0.309777	1.29755e-10	6.15609e-10
STAD	EXOSC4	POU5F1B	0.069656	0.158162	0.205743
ESCA	EXOSC4	HSF1	0.738992	1.59029e-32	7.50536e-29
ESCA	EXOSC4	MYC	0.311032	2.02879e-05	0.000121856
ESCA	EXOSC4	POU5F1B	-0.0626313	0.402254	0.502033
OV	EXOSC4	HSF1	0.822986	3.61478e-75	1.36422e-71
OV	EXOSC4	MYC	0.198941	0.000528104	0.00185436
OV	EXOSC4	POU5F1B	-0.122342	0.0341626	0.066541
PRAD	EXOSC4	HSF1	0.783709	1.29797e-103	6.48531e-100
PRAD	EXOSC4	MYC	-0.00399676	0.929465	0.943582
PRAD	EXOSC4	POU5F1B	0.442948	4.1666e-25	3.41884e-24
HNSC	EXOSC4	HSF1	0.7266	1.1563e-85	2.57547e-82
HNSC	EXOSC4	MYC	0.240947	3.08676e-08	1.03682e-07
HNSC	EXOSC4	POU5F1B	0.289909	1.97732e-11	9.06204e-11
UCS	EXOSC4	HSF1	0.575058	2.88738e-06	0.000347542
UCS	EXOSC4	MYC	0.0584003	0.666095	0.828631
UCS	EXOSC4	POU5F1B	-0.048937	0.717728	0.859601
BRCA	EXOSC4	HSF1	0.862353	1.64e-321	1.095336e-317
BRCA	EXOSC4	MYC	0.218263	3.90262e-13	1.02398e-12
BRCA	EXOSC4	POU5F1B	0.354695	1.99541e-33	1.10182e-32
LIHC	EXOSC4	HSF1	0.792866	2.65942e-80	3.53455e-77
LIHC	EXOSC4	MYC	0.281118	4.48987e-08	1.74518e-07
LIHC	EXOSC4	POU5F1B	0.215952	3.0926e-05	8.71436e-05

## Sheet: Table S8
Table S8 Logrank Test p-values and q-values of overall survival curves for EXOSC4 amplification in 9 tumor types from TCGA Pan-Cancer database.
STUDY_ID	Survival_type	P-value	Q-value
PAAD	Overall	0.0277	0.037
STAD	Overall	0.124	0.249
ESCA	Overall	0.235	0.518
OV	Overall	0.331	0.713
PRAD	Overall	0.414	0.414
HNSC	Overall	0.567	0.758
UCS	Overall	0.69	0.806
BRCA	Overall	0.744	0.879
LIHC	Overall	0.928	0.928

## Sheet: Table S9
Table S9 Logrank Test p-values and q-values of progression-free survival curves for EXOSC4 alteration in 9 tumor types from TCGA Pan-Cancer database.
STUDY_ID	Survival_type	P-value	Q-value
PAAD	Progression Free	0.0217	0.037
PRAD	Progression Free	0.0955	0.177
STAD	Progression Free	0.417	0.556
ESCA	Progression Free	0.628	0.631
OV	Progression Free	0.713	0.713
UCS	Progression Free	0.806	0.806
HNSC	Progression Free	0.844	0.844
BRCA	Progression Free	0.771	0.879
LIHC	Progression Free	0.863	0.928

## Sheet: Table S10
Table S10 RNA-seq analysis of MIA Paca-2 and AsPC-1 cells transfected with siEXOSC4.
Ensembl ID	Gene Symbol	FPKM
		MIA Paca-2			AsPC-1
		Control	EXOSC4#A	EXOSC4#B	Control	EXOSC4#A	EXOSC4#B
ENSG00000275877.1	5_8S_rRNA	0	0	0	0	0	0
ENSG00000276871.1	5_8S_rRNA	0	0	0	0	0	0
ENSG00000277739.1	5_8S_rRNA	4.964	36.0061	16.1827	1.41224	0.964697	3.9704
ENSG00000283274.1	5_8S_rRNA	0	0	0	0	0	0
ENSG00000283291.1	5_8S_rRNA	0	0	0	0	0	0
ENSG00000283568.1	5_8S_rRNA	0	0	0	0	0	0
ENSG00000276861.1	5S_rRNA	0	0	0	0	0	0
ENSG00000277411.1	5S_rRNA	0.19992	0	0	0.144131	0	0
ENSG00000277488.1	5S_rRNA	0	0	0	0	0	0
ENSG00000202198.1	7SK	0	0.020476	0.01146	0	0	0
ENSG00000271394.1	7SK	0	0	0	0	0	0
ENSG00000273591.1	7SK	0	0	0	0	0	0
ENSG00000274303.1	7SK	0	0	0	0	0.084969	0
ENSG00000275933.1	7SK	0	0	0	0	0	0
ENSG00000276626.1	7SK	0	0	0	0.022938	0	0.001572
ENSG00000277313.1	7SK	0	0	0	0	0	0
ENSG00000121410.12	A1BG	0.053503	0.08789	0.169298	0	0	0
ENSG00000268895.6	A1BG-AS1	0.0565325	0.00339138	0.283669	0	0	0
ENSG00000148584.15	A1CF	0	0	0	2.16925	5.96304	3.98308
ENSG00000175899.14	A2M	0.261665	0.844096	0.832084	0	0	0
ENSG00000245105.4	A2M-AS1	0	0	0	0	0	0
ENSG00000166535.20	A2ML1	0	0	0	0	0	0
ENSG00000256661.1	A2ML1-AS1	0	0	0	0	0	0
ENSG00000256904.1	A2ML1-AS2	0	0	0	0	0	0
ENSG00000256069.7	A2MP1	0	0	0	0	0	0
ENSG00000184389.9	A3GALT2	0	0	0	0	0	0
ENSG00000128274.17	A4GALT	1.20685	1.55887	0.821103	0.311785	1.11149	0.215201
ENSG00000118017.4	A4GNT	0	0	0.02973	0	0	0
ENSG00000094914.14	AAAS	8.16975	4.7363	7.07548	15.2571	9.85656	17.257
ENSG00000081760.17	AACS	3.64135	5.20048	4.20594	3.21633	4.00713	3.01606
ENSG00000250420.8	AACSP1	0	0	0	0	0.025307	0
ENSG00000114771.14	AADAC	0	0	0	0.334605	0.435991	0.319522
ENSG00000197953.6	AADACL2	0	0	0	0	0	0
ENSG00000242908.6	AADACL2-AS1	0	0	0	0.0206221	0.0462416	0
ENSG00000188984.12	AADACL3	0	0	0	0	0	0
ENSG00000204518.2	AADACL4	0	0	0	0	0	0
ENSG00000240602.7	AADACP1	0	0	0	0.457665	0.503291	0.466439
ENSG00000109576.14	AADAT	0.477475	0.211392	0.229627	0.0867879	0	0
ENSG00000103591.13	AAGAB	12.9086	12.3055	13.3164	12.9493	11.7203	12.051
ENSG00000115977.19	AAK1	1.22136	1.41931	0.73966	1.67183	2.99691	1.08877
ENSG00000087884.14	AAMDC	6.55991	7.72679	7.80001	3.59522	5.38036	10.1009
ENSG00000127837.9	AAMP	51.1098	52.1165	47.2708	44.9816	41.3971	37.3153
ENSG00000129673.9	AANAT	0.182358	0.258611	0.218898	0.0597957	0.0196262	0.0347572
ENSG00000131043.12	AAR2	15.7965	18.4617	15.0258	12.3407	13.7858	12.8537
ENSG00000205002.4	AARD	0	0	0	0	0	0
ENSG00000090861.15	AARS	85.5361	82.1753	58.0147	50.9528	41.4172	34.0173
ENSG00000124608.5	AARS2	3.91213	3.49916	3.15407	2.91506	2.38298	2.20064
ENSG00000266967.7	AARSD1	5.52656	8.03232	4.60916	4.48426	5.84708	4.64595
ENSG00000249038.2	AARSP1	0	0	0	0	0	0
ENSG00000157426.14	AASDH	2.44766	1.96514	2.43428	1.31404	1.13211	1.25416
ENSG00000149313.11	AASDHPPT	7.9676	9.35372	9.97988	5.3033	4.88242	4.73547
ENSG00000008311.15	AASS	0.0408484	0.032305	0.0374071	0	0	0
ENSG00000215458.8	AATBC	0.104428	0.105411	0.260352	0.165953	0.0338341	0.180883
ENSG00000275700.5	AATF	17.5262	16.9061	13.1273	13.6669	10.7248	10.3096
ENSG00000181409.14	AATK	1.87308	0.86596	1.73739	0.447036	0.363589	1.19944
ENSG00000281376.1	ABALON	1.01737	0.874874	1.07095	2.24385	4.65783	2.83431
ENSG00000183044.12	ABAT	0.103574	0.107931	0.809618	0.0803263	0.0423674	0.279446
ENSG00000283367.1	ABBA01000933.1	0	0	0	0	0	0
ENSG00000283544.1	ABBA01000935.2	0	0	0.365784	0	0	0
ENSG00000265233.1	ABBA01006766.1	0	0	0	0	0	0
ENSG00000286916.1	ABBA01045074.1	0	0	0	0	0	0
ENSG00000287800.1	ABBA01045074.2	0	0	0	0	0	0
ENSG00000165029.16	ABCA1	0.373371	0.192407	0.493799	0.248309	0.300525	0.34223
ENSG00000154263.17	ABCA10	0.928343	4.10118	1.36274	0.0419893	0.268425	0.0823551
ENSG00000251595.7	ABCA11P	0.573159	0.851038	1.2301	0.317029	0.2386	0.291697
ENSG00000144452.15	ABCA12	0	0	0	0	0	0.00356775
ENSG00000179869.15	ABCA13	0	0.00247525	0	0.102898	0.512876	0.146426
ENSG00000238098.9	ABCA17P	0.0914022	0.0734581	0.0632094	0.0525554	0.0491977	0.0444386
ENSG00000107331.17	ABCA2	7.82011	7.10583	12.4203	13.876	11.0486	20.4715
ENSG00000167972.14	ABCA3	17.0616	15.4229	16.4852	2.07027	0.911296	4.55717
ENSG00000198691.13	ABCA4	0	0	0.0142745	0	0	0
ENSG00000154265.16	ABCA5	0.213553	0.349247	0.367376	0.05157	0.130458	0.139689
ENSG00000154262.13	ABCA6	0.129057	0.124301	0.154177	0.015647	0.0211459	0.00695511
ENSG00000064687.12	ABCA7	3.63472	5.58309	15.1191	3.07204	3.99102	10.5992
ENSG00000141338.14	ABCA8	0.862327	1.01902	1.60518	0.00384265	0	0
ENSG00000154258.17	ABCA9	0.0293332	0.102418	0.0292357	0	0.0541148	0.0219739
ENSG00000231749.3	ABCA9-AS1	0	0	0	0	0	0
ENSG00000085563.14	ABCB1	0	0	0	0.0466508	0.0642808	0.12868
ENSG00000135776.5	ABCB10	5.59459	9.44307	5.50749	4.36092	5.49208	5.0681
ENSG00000274099.1	ABCB10P1	0	0.056694	0.018534	0	0	0.006715
ENSG00000261524.1	ABCB10P3	0.004492	0.038741	0.050329	0.012999	0.011297	0.006762
ENSG00000260053.2	ABCB10P4	0.004455	0.019586	0.013154	0	0	0
ENSG00000073734.10	ABCB11	0	0	0	0.0290257	0.051409	0.0674409
ENSG00000005471.17	ABCB4	0	0	0	0.00844574	0	0
ENSG00000004846.16	ABCB5	0	0	0	0	0	0.0222327
ENSG00000115657.14	ABCB6	1.48446	1.1816	1.08779	2.72574	4.08787	3.14076
ENSG00000131269.19	ABCB7	5.92712	5.83629	6.68877	2.41969	2.55146	2.62601
ENSG00000197150.12	ABCB8	5.44754	4.82173	4.38686	8.54436	7.63048	11.5597
ENSG00000150967.18	ABCB9	1.76895	0.980795	2.09065	1.05231	0.36076	2.24867
ENSG00000103222.19	ABCC1	8.09834	10.7122	8.14377	35.8818	17.3512	20.5956
ENSG00000124574.15	ABCC10	2.32123	4.69293	5.95338	1.79317	4.27407	4.28448
ENSG00000121270.15	ABCC11	0.0135864	0.0216592	0.0152608	0.0306545	0.0254789	0.108547
ENSG00000140798.16	ABCC12	0	0	0	0	0	0
ENSG00000243064.8	ABCC13	0	0	0	0.0315112	0.161679	0.119376
ENSG00000023839.12	ABCC2	2.68197	7.89799	5.46041	22.398	33.3032	25.9153
ENSG00000108846.16	ABCC3	0.273097	0.0604593	0.575616	41.7616	23.9056	59.2753
ENSG00000125257.16	ABCC4	3.07234	3.99524	3.60464	0.174169	0.0423882	0.0427889
ENSG00000114770.17	ABCC5	8.08501	11.0897	6.79437	4.05166	4.5365	2.75279
ENSG00000223882.1	ABCC5-AS1	0	0	0	0	0	0
ENSG00000091262.15	ABCC6	0.0482027	0.0820677	0.0518749	2.73701	7.75599	5.65536
ENSG00000256340.8	ABCC6P1	0.271868	0.0545692	0.282637	1.90036	3.815	4.22383
ENSG00000255277.3	ABCC6P2	0.0479405	0.0502427	0.0439896	9.60783	16.8287	18.553
ENSG00000006071.14	ABCC8	0.0168193	0	0	0.00350259	0	0.0231618
ENSG00000069431.11	ABCC9	0	0	0	0	0	0
ENSG00000101986.12	ABCD1	6.21488	8.62474	6.47918	4.12019	2.96568	4.04017
ENSG00000215151.4	ABCD1P2	0	0	0	0	0	0
ENSG00000261233.2	ABCD1P3	0	0	0	0	0	0
ENSG00000225293.1	ABCD1P4	0	0	0	0	0	0
ENSG00000214330.4	ABCD1P5	0	0	0	0	0	0
ENSG00000173208.4	ABCD2	0	0	0	0	0	0
ENSG00000117528.14	ABCD3	4.62088	6.79929	4.74242	9.02317	10.1719	10.8188
ENSG00000119688.21	ABCD4	3.68821	5.13393	4.29569	2.4993	3.99626	3.35755
ENSG00000164163.11	ABCE1	12.8713	16.7999	6.83718	15.794	14.2945	7.69327
ENSG00000204574.13	ABCF1	21.4084	43.6978	25.7782	16.4801	20.9681	18.5488
ENSG00000033050.9	ABCF2	34.4078	25.8567	19.2332	22.9343	10.4413	10.0106
ENSG00000285292.1	ABCF2	0.415088	0.2851	0.776663	0	0	0.150723
ENSG00000242159.1	ABCF2P1	0.0615	0	0	0	0	0
ENSG00000228769.1	ABCF2P2	0	0	0	0	0	0
ENSG00000161204.11	ABCF3	15.2525	16.6032	11.6859	15.5079	15.5785	14.2175
ENSG00000160179.18	ABCG1	0.342874	0.525836	0.490807	3.06701	7.59004	3.86113
ENSG00000118777.12	ABCG2	0	0	0	21.5709	25.7221	7.22161
ENSG00000172350.10	ABCG4	0.805941	0.383682	0.970338	0.0283022	0.0113032	0.0265353
ENSG00000138075.14	ABCG5	0	0	0	0.467842	0.324981	0.630722
ENSG00000143921.9	ABCG8	0	0	0.00678993	0.0406967	0.0227936	0.0370497
ENSG00000143994.14	ABHD1	0.325135	0.204229	0.190544	0.164459	0.0969814	0.201365
ENSG00000144827.9	ABHD10	13.7702	15.244	12.0751	8.54321	9.97071	6.63273
ENSG00000106077.18	ABHD11	16.4427	18.2601	20.2129	20.1963	31.7286	21.0866
ENSG00000225969.2	ABHD11-AS1	1.3486	0.672073	4.95039	7.32287	15.8894	22.7536
ENSG00000100997.20	ABHD12	17.432	19.0781	16.6711	25.6731	34.8123	22.3694
ENSG00000131969.15	ABHD12B	0.0107524	0.0675395	0.0489872	0	0	0
ENSG00000139826.6	ABHD13	1.60803	2.50663	2.27623	2.2296	3.14969	3.03457
ENSG00000248487.9	ABHD14A	2.06829	3.45482	4.46376	3.2921	3.85132	6.21796
ENSG00000114786.16	ABHD14A-ACY1	0.188049	1.18184	0.562078	1.49511	1.17044	2.0809
ENSG00000114779.19	ABHD14B	21.4553	21.8407	37.5549	21.2085	16.9764	41.7085
ENSG00000168792.5	ABHD15	5.243	6.73552	7.55945	7.66863	8.90816	9.57517
ENSG00000264031.1	ABHD15-AS1	0	0	0	0	0	0
ENSG00000204427.12	ABHD16A	6.88507	8.99817	9.23137	7.60625	11.7524	10.3874
ENSG00000183260.7	ABHD16B	0	0	0	0	0	0
ENSG00000129968.15	ABHD17A	16.2059	15.4499	8.95411	10.2325	10.1805	7.12475
ENSG00000198658.4	ABHD17AP1	0.558197	1.05239	0.381803	0.443022	0.685321	0.318318
ENSG00000250536.1	ABHD17AP3	0.123718	0.226206	0.049761	0	0.181091	0.034236
ENSG00000229107.2	ABHD17AP4	0.189118	0.408772	0	0.183921	0.153011	0.15822
ENSG00000263366.2	ABHD17AP5	0.156543	0.385647	0	0	0.132056	0.105817
ENSG00000226981.2	ABHD17AP6	1.56667	2.60875	1.00384	1.16051	1.40729	0.926241
ENSG00000260864.1	ABHD17AP7	0	0	0	0	0	0
ENSG00000260540.2	ABHD17AP8	0	0	0	0	0	0
ENSG00000261536.2	ABHD17AP9	0	0	0	0	0	0
ENSG00000107362.13	ABHD17B	5.34258	6.59623	3.60409	2.72698	3.13187	1.42637
ENSG00000136379.12	ABHD17C	0.150767	0.243687	0.103497	5.48094	7.78299	7.07351
ENSG00000164074.15	ABHD18	1.07917	1.65124	1.61311	0.825576	1.23547	1.49885
ENSG00000140526.18	ABHD2	3.91249	4.38046	5.0948	30.1249	69.103	47.1199
ENSG00000158201.10	ABHD3	3.33118	6.2784	3.34815	7.07041	11.3667	6.47944
ENSG00000100439.10	ABHD4	7.60712	14.4568	10.4412	4.55636	8.40602	4.14977
ENSG00000011198.10	ABHD5	1.16845	1.89696	1.64243	0.91836	1.28371	1.15726
ENSG00000163686.15	ABHD6	2.77632	2.48471	2.29834	7.30459	5.54294	6.47543
ENSG00000127220.6	ABHD8	3.40138	1.95228	2.81964	2.11885	2.04893	2.58073
ENSG00000136754.17	ABI1	9.36652	6.90113	10.0672	11.7283	7.75361	12.9457
ENSG00000271484.1	ABI1P1	0	0	0	0	0	0
ENSG00000138443.16	ABI2	4.65454	5.52282	3.93221	3.21459	3.98315	2.1581
ENSG00000108798.9	ABI3	0	0	0	0	0	0
ENSG00000154175.17	ABI3BP	0	0	0.00435723	0	0	0
ENSG00000119328.12	ABITRAM	8.668	7.59822	7.05147	6.40613	5.98418	3.32869
ENSG00000251106.1	ABITRAMP1	0	0	0	0	0	0
ENSG00000097007.19	ABL1	16.4136	14.7256	17.1938	8.88429	6.66013	7.23765
ENSG00000143322.21	ABL2	1.42085	1.74168	1.645	1.00848	0.956268	1.00508
ENSG00000099204.20	ABLIM1	1.86568	0.674087	2.63214	8.89561	5.73186	14.6314
ENSG00000163995.20	ABLIM2	0.482103	0.418547	0.323064	0.12246	0.132613	0.299715
ENSG00000173210.19	ABLIM3	0	0	0.0329278	1.83438	3.01428	2.20114
ENSG00000175164.15	ABO	0	0	0	0.396345	0.20207	1.10652
ENSG00000159842.15	ABR	5.97892	5.77297	5.8325	11.8777	13.0396	13.3086
ENSG00000174429.4	ABRA	0	0	0	0.03701	0	0
ENSG00000146386.8	ABRACL	8.32395	9.5407	8.88144	8.28518	5.96842	5.31194
ENSG00000163322.14	ABRAXAS1	2.40563	4.57324	1.64747	0.952581	1.66107	0.593419
ENSG00000165660.8	ABRAXAS2	8.37533	8.83576	8.29632	6.54398	7.116	7.15484
ENSG00000146109.5	ABT1	14.4026	1.72928	14.5984	8.5211	1.0613	6.81816
ENSG00000250496.2	ABT1P1	0	0	0	0	0	0
ENSG00000114626.18	ABTB1	2.4845	3.70867	3.4589	2.42542	4.31308	2.82638
ENSG00000166016.6	ABTB2	4.68915	3.91343	5.32683	3.93497	5.07895	4.44406
ENSG00000260246.1	AC000032.1	0.468421	0.040307	0.029479	0	0	0.047823
ENSG00000282816.1	AC000035.1	0	0	0	0	0	0
ENSG00000225929.1	AC000036.1	0	0	0	0	0	0
ENSG00000242156.1	AC000041.1	2.57675	0.349354	1.90892	2.99387	6.85418	0.098194
ENSG00000286508.1	AC000050.1	0	0	0	0	0	0
ENSG00000223665.1	AC000058.1	0	0	0	0	0	0
ENSG00000083622.8	AC000061.1	0	0	0	0	0	0
ENSG00000286742.1	AC000065.1	0.0215125	0.343578	0.0237935	0	0	0
ENSG00000287932.1	AC000065.2	0.035092	0.123704	0.026194	0	0	0.023955
ENSG00000225007.1	AC000067.1	0	0	0	0	0	0
ENSG00000185065.6	AC000068.1	0.169736	0.450838	0.337166	0.04368	0.049378	0.07769
ENSG00000273212.1	AC000068.2	0.354287	0.173567	0.208446	0.128127	0	0.178656
ENSG00000273300.1	AC000068.3	0	0	0	0	0	0
ENSG00000286367.1	AC000072.1	0.106502	0.04084	0.130975	0	0	0.052404
ENSG00000230485.1	AC000077.1	0	0	0	0	0	0
ENSG00000232926.1	AC000078.1	0.098585	0.091852	0.292597	0	0	0.211637
ENSG00000230194.1	AC000081.1	0	0	0	0	0	0
ENSG00000251940.1	AC000081.2	0	0	0	0	0	0
ENSG00000287652.1	AC000082.1	0	0	0	0	0	0
ENSG00000287146.1	AC000085.1	0	0.163026	0.088814	0	0	0
ENSG00000235776.2	AC000089.1	5.37316	7.11792	6.54266	4.59931	3.61222	3.09495
ENSG00000284874.1	AC000093.1	1.5992	1.05219	2.09356	0	0.105617	0.305884
ENSG00000270393.1	AC000095.1	0	0	0	0	0.057141	0
ENSG00000283366.2	AC000095.2	0.008657	0.004332	0.025663	0	0	0
ENSG00000286025.1	AC000095.3	0.045434	0.059908	0.162562	0.044756	0.025004	0.050727
ENSG00000236340.6	AC000099.1	0	0.0151116	0	0	0	0
ENSG00000234001.1	AC000111.1	0	0	0	0	0	0
ENSG00000237974.1	AC000111.2	0	0	0	0	0	0
ENSG00000287685.1	AC000113.1	0	0	0	0	0	0
ENSG00000243107.1	AC000120.1	0.087765	0.015474	0.146609	0.095686	0.316975	0.079101
ENSG00000285772.1	AC000120.2	0	0	0	0	0	0
ENSG00000285953.1	AC000120.3	0.056184	0.101188	0.595401	0.111629	0.280113	0.527626
ENSG00000224138.1	AC000123.1	0.155403	2.26534	1.15647	1.03015	1.78257	0.64094
ENSG00000279265.1	AC000123.2	0.527287	1.77875	1.04358	0.919665	0.947218	0.764877
ENSG00000280347.1	AC000123.3	0.479167	0.497367	0.452697	0.476522	0.621746	0.363526
ENSG00000226770.1	AC000124.1	0	0	0	0	0	0
ENSG00000230820.2	AC000362.1	0	0	0	0	0	0
ENSG00000224981.1	AC000367.1	0	0	0	0	0	0
ENSG00000241921.1	AC000372.1	0	0	0	0	0	0
ENSG00000227249.1	AC000374.1	0	0	0	0	0	0
ENSG00000278727.1	AC000403.1	0	0	0	0	0	0
ENSG00000274898.1	AC001226.1	0	0.153082	0	0.028345	0	0.042188
ENSG00000283208.2	AC001226.2	0.0209849	0	0.0126965	0.0234675	0.0367026	0.0151178
ENSG00000272330.1	AC002044.1	0	0	0	0	0	0
ENSG00000279591.1	AC002044.2	0	0	0	0	0.088622	0
ENSG00000280092.1	AC002044.3	0	0	0	0	0	0
ENSG00000213683.4	AC002056.1	1.47732	1.64128	0.369314	1.11703	1.27808	0.883569
ENSG00000254499.1	AC002056.2	0	0	0	0	0	0
ENSG00000287568.1	AC002057.1	0	0	0	0	0	0
ENSG00000287702.1	AC002057.2	0	0	0	0	0	0
ENSG00000273216.1	AC002059.1	0.084007	0.319008	0.060963	0	0.322516	0.526001
ENSG00000280968.1	AC002059.2	0.909723	1.67444	2.16958	1.88764	0.855805	1.21514
ENSG00000285697.1	AC002059.3	0.18026	0.20141	0.144742	0	0	0
ENSG00000225498.1	AC002064.1	0	0	0	0	0	0
ENSG00000234459.1	AC002064.2	0.331305	0	0	0.346642	0.161978	0
ENSG00000280440.1	AC002064.3	0	0	0	0	0	0
ENSG00000237813.4	AC002066.1	0.0514185	0.0332507	0	0.0874562	0.0292766	0.0500763
ENSG00000207094.1	AC002069.1	0	0	0	0	0	0
ENSG00000233420.2	AC002069.2	0	0	0	0	0	0
ENSG00000235639.1	AC002069.3	0	0	0	0	0	0
ENSG00000270812.1	AC002069.4	0	0	0	0	0	0
ENSG00000248636.7	AC002070.1	0.124064	0.253748	0.177819	0.467109	0.419434	0.716828
ENSG00000286072.1	AC002072.1	0	0	0	0	0	0
ENSG00000285090.1	AC002074.1	0	0.363315	0.107573	0	0	0
ENSG00000285964.1	AC002074.2	0	0	0	0	0	0.047893
ENSG00000225898.1	AC002075.1	0	0	0	0.047784	0	0
ENSG00000237729.2	AC002075.2	0	0.592087	0.375449	0.296204	0.14692	0.255156
ENSG00000234695.1	AC002076.1	0.182049	0.259024	0.127151	0.083658	0.083982	0
ENSG00000278388.1	AC002076.2	0	0	0	0	0	0
ENSG00000279743.1	AC002090.1	0	0	0	0	0	0
ENSG00000265975.1	AC002091.1	0	0	0	0	0	0
ENSG00000266389.1	AC002091.2	0	0	0	0	0	0
ENSG00000258924.4	AC002094.1	0	0	0	0.202751	0	0.19327
ENSG00000265618.1	AC002094.2	0	0	0	0	0	0
ENSG00000273171.1	AC002094.3	0	0.001614	0	0	0	0
ENSG00000277450.1	AC002094.4	0.049575	0	0	0.331294	0	0
ENSG00000279532.1	AC002094.5	0	0	0.202344	0.059335	0	0
ENSG00000261018.1	AC002101.1	0	0	0	0	0	0
ENSG00000267626.1	AC002115.1	0	0	0	0	0	0
ENSG00000248101.2	AC002116.1	0	0	0	0	0	0
ENSG00000267698.1	AC002116.2	1.08965	0.466739	0.585713	1.69688	0.916305	0.844789
ENSG00000227979.1	AC002127.1	0	0	0	0	0	0
ENSG00000268947.1	AC002128.1	0.258258	0.640722	0.819234	0.091083	0.168381	0.110957
ENSG00000271366.1	AC002128.2	0	0	0	0.183293	0	0
ENSG00000259242.2	AC002306.1	0	0	0.029235	0	0	0
ENSG00000235560.4	AC002310.1	0.219731	0.749858	0.597478	0.656023	0.0968031	0.432736
ENSG00000239791.2	AC002310.2	0	0.196074	0.100911	0.0538901	0.0194165	0
ENSG00000260494.1	AC002310.3	0	0.079854	0	0	0	0
ENSG00000261459.1	AC002310.4	0.31128	0.251655	0.176869	0	0	0
ENSG00000278922.1	AC002310.5	1.62137	1.52383	2.43452	0.716266	0.566487	1.25419
ENSG00000286712.1	AC002331.1	0	0	0	0	0.0306749	0.0207323
ENSG00000261433.1	AC002347.1	0.123567	0.088572	0.148789	0	0.175416	0.267508
ENSG00000263388.1	AC002347.2	0	0	0	0	0	0
ENSG00000202335.1	AC002350.1	0.049504	0.208267	0.072576	0.03399	0.026901	0.019769
ENSG00000278993.1	AC002350.2	0.396256	0.509994	0.594433	0.551972	0.289183	0.418925
ENSG00000258240.6	AC002351.1	0	0	0	0	0	0
ENSG00000232392.1	AC002366.1	0	0	0	0	0	0
ENSG00000226436.1	AC002367.1	0	0	0	0	0.012609	0
ENSG00000237741.1	AC002368.1	0	0	0	0	0	0
ENSG00000257268.1	AC002375.1	0	0	0	0	0	0
ENSG00000286163.1	AC002377.1	0	0	0	0	0	0
ENSG00000225676.2	AC002378.1	0.124133	0.085565	0.059116	0.032393	0	0
ENSG00000228341.1	AC002381.1	0	0	0	0	0	0
ENSG00000227863.3	AC002383.1	0.0191976	0	0	0	0	0
ENSG00000230941.1	AC002386.1	0	0	0	0	0	0
ENSG00000267049.1	AC002398.1	1.69065	2.42468	2.16312	0.744125	1.38608	0.807133
ENSG00000267328.1	AC002398.2	0	0	0	0	0	0
ENSG00000261528.2	AC002400.1	0	0.052157	0	0	0.104925	0.033976
ENSG00000236472.1	AC002401.1	0	0	0	0	0	0
ENSG00000250282.1	AC002401.2	0	0	0.231301	0.069544	0	0.188707
ENSG00000275025.1	AC002401.3	0.037217	0	0.482739	0.064485	0	0.491399
ENSG00000276851.1	AC002401.4	0	0.153958	0.228791	0	0.341981	0.279308
ENSG00000283638.2	AC002407.1	0	0	0	0	0	0
ENSG00000253927.1	AC002428.1	0	0	0	0	0	0
ENSG00000254239.1	AC002428.2	0	0	0	0	0	0
ENSG00000231153.1	AC002429.1	0	0	0	0	0	0
ENSG00000236197.4	AC002429.2	0.0032978	0	0	0	0	0
ENSG00000231170.7	AC002451.1	0	0	0	0.0262217	0.00637516	0.0456183
ENSG00000279525.1	AC002451.2	0	0	0	0	0	0
ENSG00000237819.5	AC002454.1	0.0852049	0.42486	0.131335	0	0	0
ENSG00000223969.6	AC002456.1	0	0	0	0	0	0
ENSG00000251154.1	AC002456.2	0	0	0	0	0.162249	0
ENSG00000286411.1	AC002458.1	0	0	0	0	0	0
ENSG00000249317.2	AC002460.1	0	0	0	0	0	0
ENSG00000287292.1	AC002460.2	0	0	0	0	0	0
ENSG00000223646.2	AC002463.1	0	0	0	0	0.00327547	0
ENSG00000260188.1	AC002464.1	0	0	0	0	0	0
ENSG00000238202.1	AC002465.1	0	0	0	0	0	0
ENSG00000286390.1	AC002465.2	0	0	0	0	0	0
ENSG00000241764.4	AC002467.1	0.278148	0.478889	0.276018	0.341781	0.333264	0.328996
ENSG00000272829.1	AC002470.1	1.15346	0.949174	2.44328	0.086197	0.007003	0.281008
ENSG00000285314.1	AC002470.2	0.024585	0	0.109634	0	0.030436	0.058639
ENSG00000226872.2	AC002472.1	0	0	0	0	0	0
ENSG00000284060.1	AC002472.2	0.030189	0	0	0.018986	0.000199	0
ENSG00000284130.1	AC002472.3	0.119608	0.03748	0.254058	0	0	0
ENSG00000284665.1	AC002472.4	0	0	0	0	0	0
ENSG00000232759.1	AC002480.1	0	0.073045	0	0	0	0
ENSG00000232949.2	AC002480.2	0	0	0	0	0	0
ENSG00000223866.1	AC002486.1	0	0	0	0	0.048433	0
ENSG00000231525.1	AC002486.2	0	0	0	0	0	0
ENSG00000270425.1	AC002487.1	0	0	0	0	0	0
ENSG00000214111.3	AC002504.1	0	0	0	0	0	0
ENSG00000232680.2	AC002511.1	0	0	0	0	0	0
ENSG00000233214.1	AC002511.2	0	0	0	0	0	0
ENSG00000283479.1	AC002511.3	0	0	0	0	0	0
ENSG00000259810.2	AC002519.1	0.041815	0.068566	0.131096	0	0.064855	0
ENSG00000261457.3	AC002519.2	0.012156	0	0.00664835	0	0.0277284	0
ENSG00000233247.3	AC002524.1	9.90969	13.7492	6.17269	3.09947	2.35225	1.76817
ENSG00000279314.1	AC002525.1	0	0	0	0	0	0
ENSG00000287827.1	AC002529.1	0	0	0	0	0	0
ENSG00000279067.1	AC002540.1	0	0	0	0	0.031862	0
ENSG00000227532.1	AC002542.1	0	0	0	0	0	0
ENSG00000274344.1	AC002542.2	0	0	0	0	0	0
ENSG00000275054.1	AC002542.3	0	0	0	0	0	0
ENSG00000278482.1	AC002542.4	0	0	0.002724	0.021898	0	0
ENSG00000278526.1	AC002542.5	0.003262	0.048634	0.021515	0.026811	0.152208	0.044101
ENSG00000287829.1	AC002542.6	0.071247	0	0.008917	0.061039	0	0.005318
ENSG00000235945.1	AC002543.1	0.019919	0	0	0	0	0
ENSG00000267184.1	AC002545.1	0	0	0	0	0.102276	0.105402
ENSG00000267653.1	AC002546.1	0	0	0	0	0	0
ENSG00000261312.1	AC002550.1	0	0	0	0	0	0
ENSG00000276571.1	AC002550.2	0.097792	0.607494	0.014975	0.315751	0.293788	0.444592
ENSG00000261736.1	AC002551.1	0	0	0	0	0	0
ENSG00000227782.2	AC002553.1	0.293037	0.360706	0.295205	0.276424	0.281015	0.459393
ENSG00000275413.1	AC002553.2	0.669329	0.76549	1.49986	0.339582	0.209566	0.34524
ENSG00000239291.1	AC002558.1	0	0.048029	0	0	0.057236	0
ENSG00000261872.1	AC002558.2	0	0	0.034351	0	0	0.046602
ENSG00000262265.2	AC002558.3	0.020571	0	0	0	0.045669	0
ENSG00000255692.1	AC002563.1	0	0	0	0	0	0
ENSG00000267005.1	AC002984.1	0	0	0	0	0	0
ENSG00000268193.5	AC002985.1	0.33721	0.747989	0.636404	0.0139708	0.0249449	0.0257403
ENSG00000257767.3	AC002996.1	0	0	0	0	0.008957	0
ENSG00000235461.2	AC003001.1	0	0	0	0	0	0
ENSG00000276391.1	AC003001.2	0	0	0	0	0	0
ENSG00000268133.1	AC003002.1	0	0	0	0	0	0
ENSG00000268533.1	AC003002.2	0	0	3.6474	0.630857	0	0.187155
ENSG00000269533.5	AC003002.3	0	0.102139	0.0837338	0	0.0671142	0.0993435
ENSG00000268107.6	AC003005.1	0.458387	0.585174	0	0.006706	0	0.141534
ENSG00000268266.1	AC003005.2	0.0319146	0	0	0	0	0
ENSG00000269026.2	AC003006.1	0.0337957	0.0105847	0.0205734	0	0	0
ENSG00000262011.1	AC003009.1	0	0	0	0	0	0
ENSG00000212663.2	AC003035.1	0	0	0	0	0	0
ENSG00000233535.1	AC003035.2	0	0	0	0	0	0
ENSG00000267211.1	AC003043.1	0	0.142881	0.194462	0	0	0
ENSG00000285486.1	AC003043.2	0	0	0	0	0	0
ENSG00000287523.1	AC003044.1	0	0	0	0	0	0
ENSG00000214684.2	AC003045.1	0	0	0	0	0	0
ENSG00000267344.1	AC003070.1	0.662447	0	0.389374	2.08946	1.64961	1.70587
ENSG00000267446.1	AC003070.2	0.247551	0	0.33191	0	0	0
ENSG00000285757.1	AC003070.7	0	0	0	0	0	0
ENSG00000225971.1	AC003071.1	0	0	0	0	0	0
ENSG00000226573.1	AC003071.2	0	0.04675	0	0	0	0
ENSG00000250318.1	AC003072.1	0	0.552275	0.608745	1.75746	0	0
ENSG00000288153.1	AC003072.2	0	0	0	0	0	0
ENSG00000287011.1	AC003077.1	0	0	0	0	0	0
ENSG00000234358.1	AC003080.1	0	0	0	0	0	0
ENSG00000234826.1	AC003084.1	0	0	0	0	0	0
ENSG00000287672.1	AC003086.1	0.219853	0.328078	0.291765	1.08208	0.810089	0.99622
ENSG00000227930.1	AC003087.1	0	0	0	0	0	0
ENSG00000236453.5	AC003092.1	0	0	0	0.137435	0.131588	0
ENSG00000236938.1	AC003092.2	0	0	0	0	0	0
ENSG00000287093.1	AC003093.1	0	0	0	0	0	0
ENSG00000267604.1	AC003098.1	0	0	0	0	0	0
ENSG00000228768.3	AC003101.1	0	0	0.07529	0	0	0
ENSG00000278546.1	AC003101.2	0.100684	0.848772	0.19165	0.099746	0.269104	0.178318
ENSG00000278977.1	AC003101.3	0	0	0	0	0	0
ENSG00000260793.2	AC003102.1	1.81045	1.5141	2.77664	0.621248	0.658646	0.76632
ENSG00000212590.1	AC003109.1	0	0	0	0	0	0
ENSG00000278218.1	AC003657.1	0	0	0	0	0	0
ENSG00000237994.1	AC003659.1	0	0	0	0	0	0
ENSG00000227042.1	AC003666.1	0	0	0	0	0	0
ENSG00000237539.1	AC003669.1	0	0	0	0	0	0
ENSG00000279159.1	AC003681.1	0.210143	0.128468	0.14489	0.112232	0.491738	0.144137
ENSG00000268392.1	AC003682.1	0	0	0	0	0	0
ENSG00000228543.1	AC003684.1	0	0	0	0	0	0
ENSG00000229012.1	AC003685.1	0	0	0	0	0	0
ENSG00000231619.1	AC003685.2	0	0	0	0	0	0
ENSG00000257807.1	AC003686.1	0	0	0	0	0	0
ENSG00000264598.1	AC003687.1	0	0	0	0	0	0
ENSG00000262302.1	AC003688.1	0	0	0	0	0	0
ENSG00000263342.1	AC003688.2	0	0	0	0	0	0
ENSG00000285785.1	AC003950.1	0	0	0	0	0	0
ENSG00000268564.1	AC003956.1	0.067103	0	0.145609	0	0.154804	0.242506
ENSG00000279825.1	AC003957.1	0	0.007389	0	0.019719	0.007284	0.055981
ENSG00000108516.5	AC003958.1	0	0	0	0	0	0
ENSG00000234859.5	AC003958.2	0	0	0	0	0	0
ENSG00000263280.2	AC003965.1	0.028331	0	0.23551	0.592372	0.291634	1.07983
ENSG00000263325.1	AC003965.2	0	0	0	0.189714	0	0
ENSG00000269504.3	AC003973.1	0	0	0	0	0	0
ENSG00000279377.1	AC003973.2	0	0	0	0	0	0
ENSG00000197462.3	AC003975.1	0	0	0	0	0	0
ENSG00000256695.2	AC003982.1	0	0	0	0	0	0
ENSG00000235139.2	AC003984.1	0.0608226	0.117533	0.0796482	0	0	0
ENSG00000233824.2	AC003985.1	0	0	0	0	0	0
ENSG00000229533.1	AC003986.1	0	0	0	0	0	0
ENSG00000232821.1	AC003986.2	0	0	0	0	0	0
ENSG00000236536.1	AC003986.3	0	0	0	0	0	0
ENSG00000234223.2	AC003988.1	0	0	0	0	0	0
ENSG00000227948.4	AC003989.1	0	0.069089	0	0	0	0
ENSG00000243621.1	AC003989.2	0	0.128628	0	0.087819	0	0
ENSG00000228113.7	AC003991.1	0	0.0278289	0	0	0.0410783	0.022226
ENSG00000254003.1	AC003991.2	0	0.134092	0.17598	0	0.161544	0.115216
ENSG00000282859.1	AC003992.1	0	0	0	0	0	0
ENSG00000237903.1	AC004000.1	0.140595	0.047504	0	0.101819	0	0
ENSG00000270317.1	AC004004.1	0	0	0	0	0	0
ENSG00000228711.1	AC004006.1	0	0	0.071544	0	0	0
ENSG00000224322.2	AC004009.1	0	0	0	2.98498	2.85476	4.06538
ENSG00000279429.1	AC004009.2	0	0	0	1.02472	1.20215	1.94399
ENSG00000279655.1	AC004009.3	0	0	0	0.425684	0.772936	0.066028
ENSG00000233942.1	AC004012.1	0	0	0	0.161035	0.113961	0.035005
ENSG00000229603.1	AC004014.1	0	0	0	0	0	0
ENSG00000279043.1	AC004014.2	0	0	0	0	0	0
ENSG00000228751.1	AC004022.1	0	0	0	0	0	0
ENSG00000237160.2	AC004022.2	0	0	0	0	0	0
ENSG00000261462.1	AC004023.1	0	0	0	0	0	0
ENSG00000257624.1	AC004024.1	0	0	0	0	0	0
ENSG00000262482.1	AC004034.1	0.449377	0.161328	0.250384	0.214832	0	0.445954
ENSG00000230612.3	AC004039.1	0.0647192	0.0542219	0.0515903	0	0.0416282	0
ENSG00000286291.1	AC004047.1	0	0	0	0	0	0
ENSG00000251170.6	AC004052.1	0	0	0	0	0	0
ENSG00000248242.1	AC004053.1	0	0	0	0	0	0
ENSG00000248984.1	AC004054.1	0	0	0	0	0	0
ENSG00000196656.7	AC004057.1	193.266	185.624	172.585	235.403	220.245	243.655
ENSG00000251312.2	AC004062.1	0	0	0	0	0	0
ENSG00000250670.1	AC004063.1	0	0	0	0	0	0
ENSG00000216425.4	AC004066.1	0	0	0	0	0	0
ENSG00000250522.1	AC004066.2	0	0	0	0	0	0
ENSG00000273447.1	AC004067.1	0.236409	0.52325	0.12583	0.398473	0.455958	0.19243
ENSG00000251259.1	AC004069.1	0	1.03829	0.856823	0.687831	0	0
ENSG00000251473.2	AC004069.2	0	0	0	0	0	0
ENSG00000252136.1	AC004069.3	0	0	0	0	0	0
ENSG00000237014.1	AC004074.1	0	0	0	0	0	0
ENSG00000268163.1	AC004076.1	0.0616157	0	0.0550216	0.0299801	0.0403619	0.00576208
ENSG00000276449.1	AC004076.2	0.155025	0.115218	0.210783	0	0.001409	0.124798
ENSG00000274396.1	AC004079.1	0.021375	0.012492	0.086232	0.013319	0.011265	0.024508
ENSG00000274864.1	AC004079.2	0	0.00492	0	0.002646	0.004967	0.007827
ENSG00000276528.1	AC004079.3	0.022434	0.017225	0.014689	0.134519	0.391516	0
ENSG00000276771.1	AC004079.4	0.122714	0.041344	0.034911	0.028806	0.006647	0.01985
ENSG00000277694.1	AC004079.5	0.022721	0.028867	0.144147	0.170101	0.102016	0.067107
ENSG00000253308.2	AC004080.1	0	0	0	0.130031	0.118898	0.179977
ENSG00000277469.1	AC004080.10	3.2e-05	0.326348	0	0.026334	0.048498	0.059675
ENSG00000277553.1	AC004080.11	0	0	0	0.016145	0.010053	0.008155
ENSG00000277966.1	AC004080.12	0.003054	0.011518	0.001456	0.028137	0.012651	0.014294
ENSG00000278020.1	AC004080.13	0.03295	0.029359	0.098896	0.180868	0.090037	0.036291
ENSG00000278334.1	AC004080.14	0.070077	0.036965	0.089046	0.026269	0.029686	0.136785
ENSG00000278592.1	AC004080.15	0.787683	1.41052	1.30895	2.66863	6.67061	7.69598
ENSG00000278708.1	AC004080.16	0.00126	0	0	0.00018	0.000158	0.000184
ENSG00000286323.1	AC004080.17	0	0	0	0	0	0
ENSG00000253508.1	AC004080.2	0.115772	0.232245	0.053231	6.80392	9.88826	10.7502
ENSG00000257184.3	AC004080.3	0	0	0	0.078793	0.224264	0.778279
ENSG00000270182.1	AC004080.4	0.083999	0	0	0.033445	0.004034	0
ENSG00000272801.1	AC004080.5	0	0	0	0.001474	0.00082	0
ENSG00000273433.1	AC004080.6	0	0	0	0	0	0
ENSG00000273961.1	AC004080.7	0.014201	0.038987	0.008555	0.01504	0.019181	0.029496
ENSG00000276496.1	AC004080.8	0.004303	0.013339	0.028603	0.024689	0.152611	0.22552
ENSG00000276609.1	AC004080.9	0	0	0	0.000799	0.020856	0.01814
ENSG00000254180.2	AC004083.1	0	0	0	0	0	0
ENSG00000226851.1	AC004112.1	0	0	0	0	0	0.0212603
ENSG00000201541.1	AC004125.1	0	0	0	0	0	0
ENSG00000213798.3	AC004129.1	0	0	0	0	0	0
ENSG00000234406.1	AC004129.2	0	0	0	0	0	0
ENSG00000285716.1	AC004129.3	0	0	0	0	0	0
ENSG00000200753.1	AC004130.1	0	0	0	0.184443	0	0
ENSG00000271133.5	AC004130.2	0.121342	0.146877	0.21166	2.43736	5.99098	5.87986
ENSG00000267592.1	AC004134.1	0	0.520468	0	0	0.095515	0.224395
ENSG00000263485.1	AC004147.1	0	0	0	0	0	0
ENSG00000263571.3	AC004147.2	0	0	0	0	0	0
ENSG00000264791.1	AC004147.3	0	0	0	0	0	0
ENSG00000265356.2	AC004147.4	0	0	0	0	0	0
ENSG00000265775.1	AC004147.5	0	0	0	0	0	0
ENSG00000263272.1	AC004148.1	2.9233	3.04901	4.22686	1.61728	1.14938	1.22025
ENSG00000267666.2	AC004156.1	0.125086	0.110709	0.155548	0.024397	0.01295	0.152585
ENSG00000260664.2	AC004158.1	0	0.0284102	0.0133566	0.0981966	0	0
ENSG00000230333.6	AC004160.1	0	0	0	0	0.0212652	0
ENSG00000230435.1	AC004160.2	0	0	0	0	0	0
ENSG00000257494.1	AC004217.1	0	0	0	0	0	0
ENSG00000257658.1	AC004217.2	0	0	0	0	0	0
ENSG00000267778.1	AC004221.1	0.229181	0.220449	0.481858	0.145332	0	0.289295
ENSG00000243423.1	AC004223.1	0.101657	0.097465	0	0	0	0
ENSG00000267457.1	AC004223.2	0	0	0.075146	0	0	0.084309
ENSG00000267618.5	AC004223.3	0	0.0052924	0	0	0	0
ENSG00000273687.1	AC004223.4	0.196712	0.118984	0	0.105841	0.15574	0
ENSG00000240311.1	AC004224.1	0	0.041563	0.081988	0	0	0
ENSG00000263212.2	AC004224.2	0	0.022071	0	0	0	0.034416
ENSG00000234477.1	AC004231.1	0	0	0	0	0.057817	0
ENSG00000265359.1	AC004231.3	0	0	0	0	0	0
ENSG00000262899.1	AC004232.1	0.001433	0	0	0	0	0
ENSG00000279031.1	AC004232.2	0.169532	0.067674	0.362437	0.710059	0.218049	0.3131
ENSG00000262362.1	AC004233.1	0	0	0	0.131384	0	0.358153
ENSG00000272079.2	AC004233.2	1.11294	1.74966	0.461291	1.29474	1.15931	1.3128
ENSG00000274367.1	AC004233.3	0.109492	0.21973	0	0	0	0.351676
ENSG00000257433.6	AC004241.1	0.0958832	0.0859616	0.126969	0.179617	0.363211	0.278083
ENSG00000274902.1	AC004241.2	0.042956	0.084232	0	0.184829	0.100639	0
ENSG00000276390.1	AC004241.3	0.304812	0	0.330548	1.13307	0.092191	0.461822
ENSG00000277173.1	AC004241.4	0	0.028592	0	0.0988	0.145909	0.086029
ENSG00000280054.1	AC004241.5	0.062091	0.020294	0.039909	0.047516	0.070753	0.199641
ENSG00000263990.1	AC004253.1	0.238792	0.867151	0.352924	0.419964	0.221984	0.254703
ENSG00000265046.1	AC004253.2	0	0	0	0	0	0
ENSG00000269635.1	AC004257.1	0	0	0	0	0	0
ENSG00000275936.1	AC004263.1	0.049157	0	0.236205	0.108152	0.353455	0.23934
ENSG00000286067.1	AC004263.2	0.916496	0.875993	1.21394	2.01889	2.17077	1.44151
ENSG00000268812.3	AC004264.1	0.307666	0.543398	0.191562	3.06011	1.7898	2.11121
ENSG00000279699.1	AC004264.2	0	0.027182	0.035181	0.067977	0.042507	0.017751
ENSG00000260510.1	AC004381.1	0	0	0	0.037309	0	0
ENSG00000275908.1	AC004381.2	0	0	0	0	0	0
ENSG00000283399.1	AC004381.3	0	0	0	0	0.059719	0
ENSG00000285303.1	AC004381.4	0	0	0	0.026096	0	0
ENSG00000226107.1	AC004383.1	0.704607	0.304917	0.147285	0.074766	0.092033	0.399414
ENSG00000213269.2	AC004386.1	0	0	0	0	0	0
ENSG00000226515.1	AC004386.2	0	0	0	0	0	0
ENSG00000273974.1	AC004386.3	0	0	0	0	0	0
ENSG00000275254.1	AC004386.4	0	0	0	0	0	0
ENSG00000275625.1	AC004386.5	0	0	0	0	0	0
ENSG00000277922.1	AC004386.6	0	0	0	0	0	0
ENSG00000278421.1	AC004386.7	0	0	0	0	0	0
ENSG00000266101.1	AC004408.1	0	0	0	0	0	0
ENSG00000280177.1	AC004408.2	0	0	0	0	0	0
ENSG00000236414.1	AC004415.1	0	0	0	0	0	0
ENSG00000231477.2	AC004448.1	0	0	0	0	0	0
ENSG00000235979.9	AC004448.2	0	0.00706089	0	0	0	0
ENSG00000265126.1	AC004448.3	0	0	0	0	0	0
ENSG00000283675.1	AC004448.4	0	0	0	0	0	0
ENSG00000287196.1	AC004448.5	0	0	0	0	0	0
ENSG00000261204.1	AC004449.1	0.540133	1.9995	1.26598	0.131054	0	0.095685
ENSG00000146677.7	AC004453.1	14.8265	13.3583	17.3978	11.0698	7.8301	8.47998
ENSG00000279853.1	AC004453.2	0.007874	0	0	0	0	0.063101
ENSG00000237347.2	AC004461.1	0	0	0.105621	0	0	0
ENSG00000281530.1	AC004461.2	0.254068	0.073354	0.175818	0.207384	0.056441	0.064795
ENSG00000287027.1	AC004464.1	0	0	0	0	0	0
ENSG00000268069.2	AC004466.1	0.260762	0.034875	0.153133	0.42338	0.206264	0.295771
ENSG00000274737.1	AC004466.2	0	0	0.098826	0.076982	0.028041	0.229678
ENSG00000276691.1	AC004466.3	0	0	0	0.109927	0.206155	0.147882
ENSG00000275194.1	AC004467.1	0	0	0	0	0	0
ENSG00000237019.1	AC004470.1	0	0	0	0	0	0
ENSG00000223461.1	AC004471.1	0.473019	0.815289	0.24609	0.113253	0.216071	0
ENSG00000272682.1	AC004471.2	0.062351	0	0.248598	0	0	0
ENSG00000263412.1	AC004477.1	0.343854	0.531162	0.386235	0.242515	0.223735	0.236139
ENSG00000266341.1	AC004477.2	0	0	0	0	0	0.006723
ENSG00000278765.1	AC004477.3	0.30073	0.741638	0.173576	0.065107	0.346219	0.467066
ENSG00000228944.1	AC004485.1	0	0	0	0	0	0
ENSG00000257905.1	AC004486.1	0	0.06621	0	0	0	0
ENSG00000267122.1	AC004490.1	0.018711	0.0653	0.001009	0	0.000877	0.026137
ENSG00000279996.1	AC004491.1	0	0	0	0	0	0
ENSG00000272072.1	AC004492.1	0.466567	0.3566	0.324315	0.365035	0.751039	0.878342
ENSG00000262312.2	AC004494.1	0	0	0	0	0	0.00482596
ENSG00000278942.1	AC004494.2	0	0	0	0	0	0
ENSG00000273782.1	AC004510.1	0.023556	0.142235	0.217437	0.000859	0	0
ENSG00000222966.1	AC004522.1	0	0	0	0	0	0
ENSG00000235713.1	AC004522.2	0	0	0	0	0	0
ENSG00000237640.1	AC004522.3	0.024365	0	0	0	0	0
ENSG00000286921.1	AC004522.4	0	0	0	0	0	0
ENSG00000286923.1	AC004522.5	0	0	0	0	0	0
ENSG00000266990.1	AC004528.1	0	0	0	0	0	0
ENSG00000274177.1	AC004528.2	0.01082	0	0	0	0	0
ENSG00000214870.9	AC004540.1	0	0	0	0	0	0
ENSG00000225792.2	AC004540.2	0.0230008	0.0661477	0.0869961	0	0	0
ENSG00000269972.1	AC004542.1	0	0	0	0	0	0
ENSG00000269987.1	AC004542.2	0	0	0	0	0	0
ENSG00000275307.1	AC004542.3	0.006241	0	0.004405	0	0.004009	0
ENSG00000276057.1	AC004542.4	6.7e-05	5.1e-05	1e-05	0.000984	2.8e-05	0.005284
ENSG00000276664.1	AC004542.5	0.000791	0.000499	0.000102	0.00058	0.000169	0.000599
ENSG00000276965.1	AC004542.6	0.008609	0.002148	0.017861	0.005327	0.004888	0.057067
ENSG00000237921.2	AC004543.1	0	0	0	0	0	0
ENSG00000287489.1	AC004549.1	0	0	0	0	0	0
ENSG00000257452.1	AC004551.1	0	0	0	0	0.023381	0
ENSG00000225071.1	AC004552.1	77.3817	80.6231	75.1455	105.952	93.3369	109.23
ENSG00000223418.1	AC004554.1	0	0	0	0	0	0
ENSG00000282840.1	AC004554.2	0	0.024942	0.012356	0	0	0
ENSG00000262298.1	AC004584.1	0	0	0	0	0	0
ENSG00000262623.1	AC004584.2	0	0	0.099192	0	0	0
ENSG00000263120.1	AC004584.3	0.011284	0	0.034703	0	0	0.016522
ENSG00000266088.6	AC004585.1	0	0	0.0319559	0	0	0.0458619
ENSG00000279775.1	AC004585.2	0	0	0	0	0	0
ENSG00000251239.1	AC004590.1	0	0	0	0	0	0
ENSG00000235669.1	AC004593.1	0	0	0	0.055251	0.17705	0
ENSG00000285081.1	AC004593.2	0	0	0	0.043865	0.098394	0.087438
ENSG00000285162.1	AC004593.3	0.015072	0	0.007638	4.12741	2.90509	2.51342
ENSG00000240499.7	AC004594.1	0	0	0.0082264	0	0	0
ENSG00000267394.1	AC004596.1	0.15004	0	0.18353	0.294393	0.351822	0.445572
ENSG00000268673.3	AC004597.1	0	0	0	0	0	0
ENSG00000279488.1	AC004623.1	0.471098	0.189974	0.42154	0.150893	0.164505	0.190065
ENSG00000267304.1	AC004637.1	0	0	0	0	0.065335	0
ENSG00000249028.2	AC004672.1	0	0	0	0	0	0
ENSG00000267285.1	AC004672.2	0	0	0	0	0	0
ENSG00000231216.1	AC004674.1	0	0	0	0	0	0
ENSG00000235592.1	AC004674.2	0	0	0	0	0	0
ENSG00000275468.1	AC004678.1	0.22662	0.314144	0.180179	0.073733	0.001782	0.260358
ENSG00000279653.1	AC004678.2	0	0	0	0	0	0.038849
ENSG00000265206.5	AC004687.1	0	0	0	0	0	0
ENSG00000285897.1	AC004687.2	0.047953	0.024177	0.023078	0.087302	0.055287	0.24638
ENSG00000286788.1	AC004687.3	0	0	0	0	0	0
ENSG00000225583.1	AC004690.1	0	0	0	0	0	0
ENSG00000241345.1	AC004690.2	0	0	0	0	0	0
ENSG00000229263.1	AC004691.1	0	0	0	0	0	0.166988
ENSG00000250424.4	AC004691.2	0	0	0	0	0	0
ENSG00000213717.3	AC004692.1	0.169932	0	0.20078	0.045298	0.280027	0.036359
ENSG00000228680.1	AC004692.2	0	0	0	0.012364	0	0
ENSG00000276578.1	AC004696.1	0	0	0	0	0	0
ENSG00000279405.1	AC004696.2	0	0	0	0	0	0
ENSG00000263494.1	AC004702.1	0	0	0	0	0	0
ENSG00000249815.1	AC004704.1	0	0	0	0	0	0
ENSG00000261996.1	AC004706.1	0.265665	0.053716	0.075753	0.201431	0	0.044285
ENSG00000262990.1	AC004706.2	0	0	0	0	0	0
ENSG00000282936.2	AC004706.3	0.391376	0.372041	0.485812	0.235999	0.125777	0.128244
ENSG00000253102.1	AC004707.1	0.05344	0.310255	0	0.097118	0.099684	0.066273
ENSG00000285704.1	AC004765.1	0	0	0.112775	0	0	0
ENSG00000227495.1	AC004771.1	0.343133	0.117477	0.171121	0.236516	0.036255	0.241995
ENSG00000234203.1	AC004771.2	0.089331	0	0.148415	0	0	0
ENSG00000262227.1	AC004771.3	1.17057	1.43408	0.877395	0	0.314204	0.149328
ENSG00000262429.1	AC004771.4	0	0	0	0	0	0
ENSG00000262678.1	AC004771.5	0.144586	0.15091	0.164103	0	0	0.052464
ENSG00000274409.1	AC004774.1	0	0	0	0	0	0
ENSG00000274709.1	AC004774.2	0	0	0	0	0	0
ENSG00000277124.1	AC004774.3	0	0	0	0	0	0
ENSG00000272203.1	AC004775.1	0.041191	0.056496	0.044215	0.036811	0.05708	0
ENSG00000279370.1	AC004777.1	0.246351	0.397444	0.146843	0	0.272092	0.094003
ENSG00000282943.1	AC004784.1	0	0	0	0	0	0
ENSG00000251802.1	AC004788.1	0	0	0	0	0	0
ENSG00000277766.1	AC004790.1	0	0	0	0	0	0
ENSG00000280412.1	AC004790.2	0	0	0	0	0	0
ENSG00000274777.1	AC004792.1	0	0	0	0	0	0
ENSG00000177369.9	AC004797.1	0	0	0	0	0	0
ENSG00000226138.4	AC004801.1	0.985192	0.461642	0.628646	0	0	0.55831
ENSG00000240399.1	AC004801.2	0.559403	0.291954	0.0871008	0.493948	0.183281	0.525673
ENSG00000257955.1	AC004801.3	0	0	0	0	0	0
ENSG00000257985.1	AC004801.4	0	0	0	0	0	0
ENSG00000258203.5	AC004801.5	0.0206677	0	0	0	0	0
ENSG00000276814.1	AC004801.6	0.281293	0.159175	0.393429	0.325822	0.468639	0.090639
ENSG00000279840.1	AC004801.7	0	0	0	0	0	0
ENSG00000250132.6	AC004803.1	0.891435	1.00734	1.00975	0.214658	0.15166	0.297909
ENSG00000266076.1	AC004805.1	0	0	0	0	0	0
ENSG00000270870.1	AC004805.2	0	0	0	0	0	0
ENSG00000271587.1	AC004805.3	0	0	0	0	0	0
ENSG00000280958.1	AC004808.1	0	0	0	0	0	0
ENSG00000281008.1	AC004808.2	0	0	0	0	0	0
ENSG00000255575.1	AC004812.1	0	0	0	0	0	0
ENSG00000277283.1	AC004812.2	3.62534	3.68217	5.06337	2.0745	2.97783	2.93516
ENSG00000259153.2	AC004816.1	0.309272	0.227892	0.342449	1.11288	1.4206	1.6817
ENSG00000275630.1	AC004816.2	0.354097	0.394235	0.314595	0.294338	0.274966	0
ENSG00000258517.1	AC004817.1	0	0	0	0	0	0.025391
ENSG00000259907.1	AC004817.2	0	0	0	0	0	0
ENSG00000269927.1	AC004817.3	0	0	0	0.020708	0.043475	0.064808
ENSG00000269945.1	AC004817.4	0	0	0	0	0	0
ENSG00000286423.1	AC004817.5	0	0	0	0	0	0
ENSG00000258431.1	AC004825.1	0	0	0	0	0	0
ENSG00000274818.1	AC004825.2	0.139724	0.514234	0.930407	0.296924	0.670141	0.598022
ENSG00000287643.1	AC004825.3	0.032229	0	0.01042	0.02678	0.008626	0
ENSG00000258871.1	AC004828.1	0	0	0	0	0	0
ENSG00000286333.1	AC004828.2	0	0	0	0	0	0
ENSG00000201133.1	AC004830.1	0	0	0	0	0	0
ENSG00000228204.2	AC004830.2	0	0	0	0.163242	0.378672	0.245535
ENSG00000181123.8	AC004832.1	0.0226548	0.0194947	0	0.00667234	0	0
ENSG00000230137.1	AC004832.2	0	0	0	0	0	0
ENSG00000249590.7	AC004832.3	0	0	0	0.0511163	0	0
ENSG00000272689.1	AC004832.4	0.09487	0	0.194804	0	0.021214	0.039007
ENSG00000273350.1	AC004832.5	0.536154	0.058873	0.188649	0.03048	0.099757	0.097074
ENSG00000273428.3	AC004832.6	0.082916	0	0	0.017361	0.117875	0.318073
ENSG00000284523.2	AC004834.1	0.0342823	0	0.116426	0.452279	0.241905	0.287176
ENSG00000230392.1	AC004835.1	0	0.038193	0	0	0	0
ENSG00000270625.1	AC004835.2	0	0	0	0	0	0
ENSG00000280439.1	AC004836.1	0	0	0	0	0	0
ENSG00000106540.4	AC004837.1	0.009564	0.064135	0.020691	0.135055	0.069727	0.147262
ENSG00000228554.1	AC004837.2	0.051918	0.111595	0	0.102709	0.185127	0
ENSG00000231951.1	AC004837.3	0	0	0	0	0	0
ENSG00000287584.1	AC004837.4	0.032705	0.419745	0.204198	0.28271	0	0.312145
ENSG00000238832.1	AC004839.1	0.297612	0	0	0.156542	0.515075	0.170112
ENSG00000272854.1	AC004839.2	0.354919	0.169486	0.480506	0.172428	0.272342	0.193475
ENSG00000230914.3	AC004840.1	0	0.331242	0	0	0	0.0963526
ENSG00000271163.1	AC004840.2	0	0.036907	0	0	0	0
ENSG00000258376.2	AC004846.1	0	0	0	0.379727	0.895735	0.382009
ENSG00000258944.1	AC004846.2	0.300817	0.605737	0.261134	0.270701	0.624524	0.530061
ENSG00000260997.1	AC004847.1	0	0	0	0	0	0.038218
ENSG00000271526.1	AC004852.1	0	0	0	0	0	0
ENSG00000278254.4	AC004852.2	0	0	0	0	0	0
ENSG00000278446.1	AC004852.3	0	0	0	0	0	0
ENSG00000270729.1	AC004853.1	0	0	0	0	0	0
ENSG00000230160.1	AC004854.1	0	0	0	0	0.242655	0
ENSG00000272768.1	AC004854.2	0.189791	0.494014	0.51833	0.048371	0.047972	0.052816
ENSG00000259109.1	AC004858.1	0	0	0	0	0	0
ENSG00000232667.10	AC004862.1	0	0	0	0	0.0192778	0
ENSG00000286407.1	AC004863.1	0.590293	0.877266	0.656194	0.133341	0.812554	0.28966
ENSG00000236274.1	AC004865.1	0	0	0	0	0	0
ENSG00000239636.1	AC004865.2	0.102871	0.0532318	0	0	0	0
ENSG00000223514.1	AC004866.1	0	0	0	0	0	0
ENSG00000224134.1	AC004866.2	0	0	0	0	0	0
ENSG00000230680.2	AC004869.1	0	0	0	0	0	0
ENSG00000240355.1	AC004869.2	0	0	0	0	0	0
ENSG00000214754.3	AC004870.1	0	0	0	0	0	0
ENSG00000223829.6	AC004870.2	0	0	0	2.4717	3.10366	3.48033
ENSG00000229192.6	AC004870.3	0	0	0	0	0	0
ENSG00000232072.1	AC004870.4	0	0	0	0	0	0
ENSG00000227743.2	AC004875.1	0	0	0	0	0	0
ENSG00000273419.1	AC004877.1	0.137396	0.225417	0.674984	0.002286	0.008473	0
ENSG00000280149.1	AC004877.2	0.309077	0.591576	0.62266	0.252871	0.18827	0.492862
ENSG00000286639.1	AC004879.1	0	0	0	0	0	0
ENSG00000232396.2	AC004882.1	0	0.0665244	0	0	0	0
ENSG00000239446.1	AC004882.2	0	0	0	0	0	0
ENSG00000287967.1	AC004882.3	0.543656	0.247119	0.253093	0.287867	0.097386	0.765177
ENSG00000213361.2	AC004884.1	0	0.074006	0.333584	0.138206	0.202108	0.18304
ENSG00000242154.1	AC004884.2	0.208175	0.173408	0.237432	0.240069	0.019485	0.265056
ENSG00000231295.1	AC004888.1	0	0	0	0	0	0
ENSG00000244198.7	AC004889.1	0	0	0	0.190137	0.170768	0.0957619
ENSG00000239719.1	AC004890.1	0.053751	0.218246	0.315497	0	0.206902	0
ENSG00000244560.7	AC004890.2	1.3288	0.342696	2.26277	0.404654	0.109273	0.475438
ENSG00000271664.1	AC004890.3	0.162213	0	0	0	0	0.105064
ENSG00000238109.1	AC004893.1	0.014383	0	0	0.14963	0.073014	0.154109
ENSG00000284840.1	AC004893.2	0.001547	0.003518	0.001015	0.00066	0.000726	0.002082
ENSG00000286305.1	AC004893.3	0.209206	0.110464	0.119154	0.999372	1.07484	0.809271
ENSG00000231704.6	AC004895.1	0.212879	0.0864795	0.122044	0.0508489	0.0921642	0.0927954
ENSG00000236018.2	AC004898.1	0	0	0	0	0	0
ENSG00000225705.2	AC004899.1	0	0.025911	0	0	0	0
ENSG00000279578.1	AC004899.2	0	0	0	0.005767	0	0
ENSG00000285518.1	AC004900.1	0	0.053808	0	0	0	0.085365
ENSG00000237286.1	AC004906.1	0	0	0	0	0	0
ENSG00000272240.1	AC004908.1	0.373193	0.589758	0.966155	0.085527	0.60137	0.458432
ENSG00000272812.1	AC004908.2	0.708846	0.517981	1.00477	0.403431	0.353645	0.560323
ENSG00000273402.1	AC004908.3	0.383143	0.057968	0.140255	0.107557	0.132775	0.122406
ENSG00000228429.1	AC004910.1	0	0	0	0	0	0
ENSG00000226592.1	AC004911.1	0	0	0	0	0	0
ENSG00000238906.1	AC004912.1	0	0	0	0	0	0
ENSG00000243797.6	AC004917.1	0.0145275	0.037722	0.0827902	0	0	0
ENSG00000244701.1	AC004918.1	0.436346	0.522596	0.68459	0.273517	0.313193	0.478841
ENSG00000270157.1	AC004918.4	1.44102	3.06595	1.45271	0.725553	0.881485	0.383744
ENSG00000236046.1	AC004920.1	0	0	0	0	0	0
ENSG00000273341.2	AC004921.1	0	0	0	0	0	0
ENSG00000287519.1	AC004921.2	0	0	0	0	0	0
ENSG00000284292.1	AC004922.1	3.75666	11.2457	7.58359	109.488	179.447	156.578
ENSG00000254610.3	AC004923.1	0.264397	0.0497005	0.0146634	0.0275632	0	0
ENSG00000254850.2	AC004923.2	0	0	0	0	0	0
ENSG00000255230.1	AC004923.3	0	0	0	0	0	0
ENSG00000255306.1	AC004923.4	0.455426	0.416878	0	0.847624	1.02388	1.11464
ENSG00000279419.1	AC004925.1	0	0	0	0	0	0
ENSG00000241324.1	AC004930.1	0	0	0	0	0	0
ENSG00000287409.1	AC004936.1	0	0	0	0	0	0
ENSG00000225443.1	AC004938.1	0	0	0	0	0	0
ENSG00000287574.1	AC004938.2	0.333228	1.69373	0.84124	0.591251	0.718271	1.5072
ENSG00000228151.1	AC004941.1	0	0	0	0	0	0
ENSG00000231397.1	AC004941.2	0	0	0	0	0	0
ENSG00000259209.3	AC004943.1	0.204343	0.256332	0.255421	0.0910577	0.00827536	0.0039746
ENSG00000259768.6	AC004943.2	1.27657	1.15734	1.16701	0.220831	0.133886	0.134647
ENSG00000279206.1	AC004943.3	0	0	0.181219	0.071661	0	0
ENSG00000253510.1	AC004944.1	0	0	0	0	0	0
ENSG00000222024.2	AC004945.1	0	0	0	0	0	0
ENSG00000233417.2	AC004946.1	0	0	0	0	0	0
ENSG00000233969.2	AC004946.2	0	0	0	0	0	0
ENSG00000233760.2	AC004947.1	0	0	0	0	0	0
ENSG00000280255.1	AC004947.2	0	0	0	0	0.009639	0
ENSG00000286507.1	AC004947.3	0	0	0	0.103965	0	0
ENSG00000272745.1	AC004948.1	0	0	0	0	0.102274	0.048176
ENSG00000283117.1	AC004949.1	0	0	0	0	0	0
ENSG00000228434.1	AC004951.1	0.11346	0.210781	0.114809	0.108364	0.101888	0.113638
ENSG00000239556.4	AC004951.2	0.164367	0.36565	0.359518	0.248605	0.799761	0.446154
ENSG00000241057.2	AC004951.3	0.142407	0.078823	0.167819	0.038006	0.103252	0.177637
ENSG00000273432.1	AC004951.4	0.187736	0.152152	0.123068	0.029277	0.113941	0.250072
ENSG00000233683.1	AC004965.1	0	0	0	0	0	0
ENSG00000243554.1	AC004967.1	1.82074	1.75815	1.23583	26.999	9.02662	12.2125
ENSG00000285725.1	AC004967.2	2.42941	1.90915	0.746066	30.8613	14.0497	15.5662
ENSG00000238358.2	AC004969.1	0	0	0	0	0	0
ENSG00000279326.1	AC004972.1	0	0	0	0	0	0
ENSG00000226661.1	AC004973.1	0	0	0	0	0	0
ENSG00000285612.1	AC004974.1	0	0	0	0.011084	0	0
ENSG00000224629.1	AC004975.1	0.298237	0.130357	0.213759	0.072402	0	0
ENSG00000229660.1	AC004975.2	0	0	0	0.369297	0.266634	0.127902
ENSG00000205485.13	AC004980.1	1.78471	2.12137	2.19842	2.29208	2.2868	1.35796
ENSG00000214243.3	AC004980.2	0.618135	0.52259	0.324274	0.339733	0.543017	0.277909
ENSG00000230305.2	AC004980.3	0	0	0	0.090297	0	0.125299
ENSG00000250778.1	AC004980.4	0	0	0	0	0	0
ENSG00000272732.1	AC004982.1	0	0	0.071428	0.164186	0.189574	0.433383
ENSG00000272894.5	AC004982.2	0.142945	0.0274608	0.146029	1.3471	1.31032	2.33473
ENSG00000227573.2	AC004986.1	0	0	0	0	0	0
ENSG00000231198.1	AC004987.1	0	0	0	0	0	0
ENSG00000233225.3	AC004987.2	1.97701	3.43549	2.14886	1.05991	1.3877	1.11225
ENSG00000237251.2	AC004987.3	0	0	0	0	0	0
ENSG00000270797.1	AC004987.4	0.064407	0	0	0	0	0
ENSG00000203446.2	AC004988.1	0	0	0	0	0	0
ENSG00000232756.1	AC004990.1	0	0	0	0	0	0.0338787
ENSG00000226522.1	AC004994.1	0	0	0	0	0	0
ENSG00000248751.6	AC004997.1	3.41163	3.84132	3.41636	2.40122	1.60403	0.589354
ENSG00000228532.4	AC005000.1	16.6021	18.2846	15.6529	6.70504	6.11446	6.19614
ENSG00000270431.1	AC005000.2	0	0	0	0	0	0
ENSG00000224314.1	AC005002.1	0	0	0	0	0	0
ENSG00000238066.1	AC005002.2	0	0	0	0	0	0
ENSG00000214125.2	AC005005.1	0	0	0	0	0	0
ENSG00000235573.2	AC005005.2	0	0	0	0	0	0
ENSG00000273387.1	AC005005.3	0.470103	0.208188	0.374157	0	0	0
ENSG00000278920.1	AC005005.4	0	0	0	0	0	0
ENSG00000223831.1	AC005006.1	0	0	0	0	0	0
ENSG00000226671.1	AC005008.1	0.119619	0	0	0	0	0
ENSG00000237896.6	AC005008.2	0	0	0	0	0	0.0206614
ENSG00000231255.1	AC005009.1	0	0	0	0	0	0
ENSG00000233073.2	AC005009.2	0	0	0	0	0	0
ENSG00000235581.1	AC005011.1	0	0	0	0	0	0
ENSG00000228421.2	AC005013.1	0	0	0	0	0	0
ENSG00000224280.1	AC005014.1	0	0.015866	0	0.007407	0.013799	0
ENSG00000272361.2	AC005014.2	0.038916	0.588454	0.047843	0.492989	0.186138	0.49801
ENSG00000272537.1	AC005014.3	0	0	0	0	0	0.327599
ENSG00000287799.1	AC005014.4	0	0	0.21025	0	0.206955	0.159846
ENSG00000213875.3	AC005019.1	0	0	0	0	0	0
ENSG00000224330.2	AC005019.2	0	0	0	0	0	0
ENSG00000224448.1	AC005020.1	0.121597	0.189305	0.141815	0.011203	0.028924	0.013922
ENSG00000272647.3	AC005020.2	0.09234	0	0	0.61737	0	0
ENSG00000273138.1	AC005021.1	0.030377	0	0.017572	0.324016	0.058162	0.046757
ENSG00000233872.1	AC005033.1	0	0	0	0	0	0
ENSG00000230477.1	AC005034.1	0	0	0	0	0	0
ENSG00000270462.1	AC005034.2	0	0.11179	0	0.041121	0	0
ENSG00000270696.1	AC005034.3	0.090012	0.055866	0.002241	0.075871	0.000892	0.004999
ENSG00000270996.1	AC005034.4	0.317798	0.151322	0.257129	0.11192	0.036686	0.356687
ENSG00000271452.1	AC005034.5	0.51828	0.470293	0.215145	1.14384	0.099474	0.930328
ENSG00000286045.1	AC005034.6	0.008878	0.010244	0.023897	0	0.008944	0.039215
ENSG00000183308.6	AC005037.1	0	0	0.0160342	0.269913	0.163385	0.0561673
ENSG00000226905.1	AC005040.1	0	0	0	0	0	0
ENSG00000286218.2	AC005040.2	0	0	0	0	0	0
ENSG00000159239.13	AC005041.1	0.055379	0.015559	0.111474	1.50442	0.466495	0.877611
ENSG00000234521.2	AC005041.2	0	0	0	0.09938	0.110339	0.117294
ENSG00000272183.1	AC005041.3	0.900915	0.647925	1.39451	0.543118	0.786205	1.78275
ENSG00000286623.1	AC005041.4	0.03261	0.002383	0.076878	0.066563	0.021618	0
ENSG00000286883.1	AC005041.5	2.46475	2.15283	2.3841	1.68349	1.76968	0.885252
ENSG00000227331.1	AC005042.1	0.041901	0	0.053207	0.175423	0.154798	0.345184
ENSG00000228586.1	AC005042.2	0	0	0	0	0	0
ENSG00000231675.1	AC005042.3	0	0	0	0	0	0
ENSG00000273623.1	AC005045.1	0	0	0	0	0	0
ENSG00000276185.1	AC005045.2	0	0	0	0	0	0
ENSG00000273055.1	AC005046.1	0.201281	0.264784	0.197908	0.732571	2.77473	1.24966
ENSG00000267052.3	AC005050.1	0	0.230837	0.0885736	0	0.0540967	0
ENSG00000286013.1	AC005050.2	0	0	0	0	0	0
ENSG00000286076.1	AC005050.3	0	0	0	0	0	0
ENSG00000279601.1	AC005052.1	0.031232	0.013976	0.045831	0	0	0
ENSG00000286366.1	AC005052.2	0.245759	0.331262	0.367131	0.100097	0	0.072529
ENSG00000243004.6	AC005062.1	10.4382	7.99125	10.2951	13.5216	11.8508	10.4716
ENSG00000234715.2	AC005064.1	0	0	0	0	0	0
ENSG00000273978.1	AC005066.1	0	0	0	0	0	0
ENSG00000270764.1	AC005070.1	0	0	0	0	0	0
ENSG00000271482.1	AC005070.2	0	0	0	0.385306	0	0
ENSG00000272918.1	AC005070.3	0.068369	0.328837	0.219328	0.198802	0.278863	0.094471
ENSG00000287631.1	AC005071.1	0	0	0	0	0	0
ENSG00000272219.1	AC005072.1	0	0	0.016346	0	0	0
ENSG00000224046.2	AC005076.1	0.481448	0.188517	1.19692	0.709622	0.319873	0.966884
ENSG00000278236.1	AC005076.2	0.255374	0	0.317304	0.128184	0.024301	0.115399
ENSG00000213549.3	AC005077.1	0	0	0	0	0	0
ENSG00000224273.2	AC005077.2	0	0	0	0.0848	0	0.04929
ENSG00000228829.1	AC005077.3	0	0	0	0	0	0
ENSG00000230882.1	AC005077.4	0.015765	0.007424	0.069757	2.75115	5.66371	4.57073
ENSG00000287815.1	AC005081.1	0.43454	0.380031	0.180412	0.452844	0.295081	0.915585
ENSG00000226816.3	AC005082.1	0	0	0	0.058549	0	0.01109
ENSG00000285926.1	AC005082.2	0.055365	0	0	0	0	0.069576
ENSG00000233834.6	AC005083.1	0	0	0	0	0.916766	0.554651
ENSG00000271330.1	AC005084.1	0	0	0	0	0	0
ENSG00000252824.1	AC005086.1	0	0	0	0	0	0
ENSG00000261535.1	AC005086.2	0	0	0	0	0.05366	0
ENSG00000279724.1	AC005086.3	0	0	0	0	0	0
ENSG00000280004.1	AC005086.4	0	0	0	0	0	0
ENSG00000280404.1	AC005086.5	0	0	0	0	0	0
ENSG00000278586.1	AC005088.1	0	0	0	0	0	0
ENSG00000274080.1	AC005089.1	0.112186	0.010535	0.036483	0.019673	0.038169	0.05211
ENSG00000231418.2	AC005090.1	0	0	0	0	0	0
ENSG00000229893.2	AC005091.1	0	0.047365	0.138158	0.04164	0	0.028328
ENSG00000229949.1	AC005094.1	0	0	0	0	0	0
ENSG00000259294.1	AC005096.1	0.043981	0	0	0	0	0
ENSG00000226624.1	AC005099.1	0.031898	0	0	0	0	0
ENSG00000260951.2	AC005100.1	0	0	0	0	0	0
ENSG00000285960.1	AC005100.2	0	0	0	0	0	0
ENSG00000219039.2	AC005102.1	0	0	0.076985	0	0	0
ENSG00000223374.1	AC005104.1	1.21274	0.530373	0.753054	1.25874	1.42747	1.05992
ENSG00000224232.1	AC005104.2	0.073025	0	0	0.065026	0.038288	0
ENSG00000288080.1	AC005104.3	0	0	0	0	0	0
ENSG00000225286.1	AC005105.1	0	0	0	0	0	0
ENSG00000283517.1	AC005144.1	0	0	0	0	0	0
ENSG00000286658.1	AC005153.1	0	0	0	0	0	0
ENSG00000226874.1	AC005154.1	0.098612	0.065991	0.325809	0	0.087027	0.116945
ENSG00000244480.1	AC005154.2	0.02766	0.008425	0.310644	0.145417	0.100159	0.120365
ENSG00000263683.1	AC005154.3	0	0	0	0	0	0
ENSG00000264520.1	AC005154.4	0.288098	0	0.174227	0	0	0.296011
ENSG00000281039.1	AC005154.5	0	0	0	0	0	0
ENSG00000278819.1	AC005156.1	0	0	0	0	0	0
ENSG00000227658.1	AC005160.1	0	0	0	0	0	0
ENSG00000229452.1	AC005162.1	0	0	0	0	0	0
ENSG00000233517.1	AC005162.2	0	0	0	0	0	0
ENSG00000272568.6	AC005162.3	0	0	0	0.0418089	0.0289292	0.0386738
ENSG00000223561.7	AC005165.1	0	0	0	0	0	0
ENSG00000239622.1	AC005165.2	0	0	0	0	0	0
ENSG00000287096.1	AC005165.3	0	0	0	0	0	0
ENSG00000268153.5	AC005176.1	0	0	0	0	0	0
ENSG00000269519.1	AC005176.2	0	0	0	0	0	0
ENSG00000251243.1	AC005178.1	0	0	0	0	0	0
ENSG00000267405.1	AC005180.1	0.261243	1.10261	0.195463	0	0	0
ENSG00000267505.1	AC005180.2	0.336967	1.15665	0.966235	0	0	0
ENSG00000271101.1	AC005181.1	0	0	0	0	0	0
ENSG00000271500.1	AC005183.1	0.038744	0	0.034073	0	0	0
ENSG00000270794.1	AC005185.1	0	0	0	0	0	0
ENSG00000229497.1	AC005189.1	0	0	0.092445	0.190798	0	0
ENSG00000271421.1	AC005191.1	0	0	0	0	0	0
ENSG00000269694.1	AC005197.1	0.268244	0	0.218432	0	0	0
ENSG00000230258.6	AC005208.1	0	0	0	0	0	0
ENSG00000263684.2	AC005209.1	0	0	0	0	0	0
ENSG00000236352.1	AC005220.1	0.868557	0.254521	0.964468	0	0	0
ENSG00000262786.1	AC005224.1	0	0	0	0	0	0
ENSG00000266378.1	AC005224.2	0	0	0	0.011219	0	0
ENSG00000266709.1	AC005224.3	0.016093	0	0.071813	0.331215	0.207757	0.464383
ENSG00000258443.1	AC005225.1	0	0	0.045427	0	0	0
ENSG00000258603.4	AC005225.2	0	0.0155749	0	0.0205722	0.0265355	0.0327555
ENSG00000258695.2	AC005225.3	0.071858	0.129457	0.00203	0.079252	0.050042	0
ENSG00000279026.1	AC005225.4	0.253318	1.04356	1.05586	0.084863	0.17165	0.247485
ENSG00000213209.2	AC005229.1	0	0	0	0	0	0
ENSG00000213210.4	AC005229.2	0	0	0	0	0	0
ENSG00000270200.1	AC005229.3	0	0	0	0	0	0
ENSG00000273314.1	AC005229.4	1.87347	1.39303	2.22291	1.52015	0.510683	1.09933
ENSG00000287636.1	AC005229.5	0	0	0	0	0	0
ENSG00000258930.1	AC005230.1	0.024335	0	0.031793	0	0	0
ENSG00000285412.1	AC005232.1	0	0	0	0	0	0
ENSG00000235035.1	AC005234.1	0	0	0	0	0	0
ENSG00000286979.1	AC005234.2	0	0	0	0	0	0
ENSG00000225521.1	AC005237.1	0	0	0	0	0.054619	0
ENSG00000235861.1	AC005237.2	0	0	0	0	0	0
ENSG00000263648.1	AC005244.1	0.12616	0.100668	0.28531	0	0	0
ENSG00000265400.1	AC005244.2	0	0	0	0	0	0
ENSG00000271184.1	AC005252.1	0	0	0	0	0	0
ENSG00000280125.1	AC005252.2	0	0	0	0	0	0
ENSG00000280415.1	AC005252.3	0	0	0	0	0	0
ENSG00000286209.1	AC005252.4	0	0	0	0	0	0
ENSG00000268030.1	AC005253.1	1.46469	1.16439	1.00845	0.791703	0.878688	1.1466
ENSG00000268983.1	AC005253.2	0	0	0	0	0	0
ENSG00000256210.3	AC005255.1	0	0	0	0	0.5221	0
ENSG00000267073.1	AC005256.1	0	0	0	0.355024	0	0.521736
ENSG00000273734.1	AC005258.1	0	0	0	0	0	0
ENSG00000286880.1	AC005258.2	0	0	0	0	0	0
ENSG00000268205.1	AC005261.1	2.59146	1.90991	2.94022	2.30732	1.5975	1.99191
ENSG00000268678.1	AC005261.2	0	0.140636	0.101091	0.080693	0	0.044015
ENSG00000268713.1	AC005261.3	0.138232	0.385104	0.126586	0.143048	0.133876	0.020503
ENSG00000268723.1	AC005261.4	0	0	0.085475	0	0	0.054283
ENSG00000279541.1	AC005261.5	0.021782	0.067511	0.02401	0.040493	0.038846	0.037451
ENSG00000266944.1	AC005262.1	0	0	0	0	0	0
ENSG00000267139.1	AC005262.2	0	0	0	0	0	0
ENSG00000267551.3	AC005264.1	0	0	0	0	0	0
ENSG00000280168.1	AC005274.1	0.084315	0	0	0	0	0
ENSG00000263707.1	AC005277.1	0	0	0	0	0	0
ENSG00000277621.1	AC005277.2	0	0	0	0	0	0
ENSG00000251393.4	AC005280.1	0	0	0	0.345749	0.827617	0.546049
ENSG00000284930.1	AC005280.2	0	0	0	0.325656	0.765803	1.29163
ENSG00000285006.1	AC005280.3	0	0	0	0.12152	0.381909	0.0801112
ENSG00000225606.1	AC005281.1	0	0	0	0	0.051085	0.037138
ENSG00000266469.2	AC005288.1	0	0.164234	0.195709	0	0	0.0753684
ENSG00000264067.1	AC005291.1	0	0	0	0	0	0
ENSG00000273388.1	AC005291.2	0	0	0	0	0	0
ENSG00000285555.1	AC005293.1	0	0	0	0	0	0
ENSG00000256835.1	AC005294.1	0	0	0	0	0	0
ENSG00000274923.1	AC005296.1	0	0	0	0	0	0
ENSG00000227511.1	AC005297.1	0	0	0	0	0	0
ENSG00000232644.1	AC005297.2	0	0	0	0	0	0
ENSG00000237171.1	AC005297.3	0	0	0	0	0	0
ENSG00000236325.1	AC005300.1	0	0	0.092649	0	0	0
ENSG00000273244.1	AC005301.1	0	0	0	0	0	0
ENSG00000288024.1	AC005301.2	0	0	0	0	0	0
ENSG00000273098.3	AC005303.1	0	0	0	0	0	0
ENSG00000233852.1	AC005304.1	0.087049	0.111966	0	0	0.156564	0
ENSG00000265494.1	AC005304.2	0	0	0	0	0	0
ENSG00000266744.1	AC005304.3	0.074647	0	0.157524	0	0	0
ENSG00000267283.1	AC005306.1	0.0926786	0.0188326	0.0502325	0.0575763	0.142639	0.0554883
ENSG00000260725.1	AC005307.1	0	0	0	0	0	0
ENSG00000214970.8	AC005323.1	0	0	0	0	0	0
ENSG00000272736.5	AC005323.2	0	0	0	0	0	0
ENSG00000233002.2	AC005324.1	0	0	0	0	0	0
ENSG00000233193.1	AC005324.2	0	0	0	0	0	0
ENSG00000251537.4	AC005324.3	0.591835	0.502602	0	1.41899	5.91929	1.50588
ENSG00000255104.8	AC005324.4	0.0167886	0	0	0.0262841	0.00119364	0
ENSG00000266261.1	AC005324.5	0	0.06359	0	0.097563	0	0.135918
ENSG00000267227.1	AC005324.6	0	0	0	0	0	0
ENSG00000226744.1	AC005326.1	0	0	0	0	0.344254	0
ENSG00000248015.7	AC005329.1	0.093408	0.165531	0.149791	0	0	0
ENSG00000267755.1	AC005329.2	0	0	0	0	0	0
ENSG00000280486.2	AC005329.3	0.266092	0.153152	0.223977	0.159801	0.127575	0.240565
ENSG00000267372.2	AC005330.1	0	0	0	0	0.095046	0.062108
ENSG00000265100.1	AC005332.1	0.169865	0.500114	0.17927	0.026324	0.041744	0.025743
ENSG00000267731.1	AC005332.2	0	0	0	0	0	0.011223
ENSG00000274561.1	AC005332.3	0.698897	0.193912	1.63473	1.05458	0.521932	0.517626
ENSG00000274712.1	AC005332.4	1.90974	1.60138	2.09106	0.077614	0.049242	0.113124
ENSG00000277476.1	AC005332.5	0.657325	1.13525	2.13993	0.80782	0.886847	1.77013
ENSG00000278730.1	AC005332.6	5.35906	4.62152	4.63404	3.45024	4.88604	3.41203
ENSG00000278740.1	AC005332.7	0	0	0	0	0.017187	0.028952
ENSG00000267056.2	AC005336.1	0	0	0	0.033011	0.051526	0.159218
ENSG00000267218.2	AC005336.2	0.163927	0.065966	0.062834	0.046952	0.07274	0.026884
ENSG00000279717.1	AC005336.3	0	0	0	0	0	0
ENSG00000268565.1	AC005339.1	0	0	0	0.006048	0.009952	0.00144
ENSG00000263252.1	AC005341.1	0	0	0	0	0	0
ENSG00000203593.3	AC005342.1	0	0	0	0	0	0
ENSG00000256706.1	AC005342.2	0	0	0	0	0	0
ENSG00000285627.1	AC005343.1	0	0	0	0	0	0
ENSG00000287698.1	AC005343.4	0	0	0	0	0	0.106311
ENSG00000278255.1	AC005344.1	0	0	0	0	0	0
ENSG00000236160.1	AC005345.1	0	0	0	0	0	0
ENSG00000248493.1	AC005351.1	0	0	0	0	0	0.07159
ENSG00000250994.1	AC005355.1	0	0	0	0	0.115628	0
ENSG00000280420.1	AC005355.2	0.106276	0.048777	0.397929	0.069445	0	0.255613
ENSG00000266906.1	AC005357.1	0	0	0	0	0	0
ENSG00000267623.3	AC005357.2	0.00712139	0	0.0295234	0	0	0
ENSG00000227274.1	AC005358.1	0	0	0	0	0	0
ENSG00000265489.1	AC005358.2	0	0	0	0	0	0
ENSG00000255513.1	AC005363.1	0.016069	0.022005	0.067281	0.034125	0.022892	0.096114
ENSG00000277602.1	AC005363.2	0.159316	0.176361	0	0.147909	0.434353	0.306577
ENSG00000270512.1	AC005377.1	0	0.059461	0.012015	0	0	0
ENSG00000267159.2	AC005379.1	0	0	0	0	0	0
ENSG00000267243.6	AC005381.1	0	0	0	0	0	0
ENSG00000275024.1	AC005383.1	0	0	0	0	0	0
ENSG00000268938.2	AC005387.1	0.604232	0.498065	0.302948	0	0.362093	0.964096
ENSG00000269191.1	AC005387.2	0.321513	0.03028	0.229249	0	0.11848	0
ENSG00000275162.1	AC005391.1	0.180221	0	0	0	0	0
ENSG00000227606.2	AC005392.1	0	0	0	0	0	0
ENSG00000231412.2	AC005392.2	0	0.103282	0	1.85119	1.16534	0.75396
ENSG00000272396.1	AC005392.3	0	0	0	0	0	0
ENSG00000276445.1	AC005393.1	0.255328	0.116471	0.103917	0.071008	0	0.252761
ENSG00000266893.1	AC005394.1	0	0	0	0	0	0
ENSG00000283403.1	AC005394.2	0	0	0	0	0	0
ENSG00000287249.1	AC005400.1	0	0	0	0.096826	0.095751	0.219968
ENSG00000241185.2	AC005410.1	0.0283196	0.0747977	0	0	0	0
ENSG00000266368.1	AC005410.2	0.182262	0	0	0	0	0
ENSG00000264050.1	AC005412.1	0	0	0	0	0	0
ENSG00000285734.1	AC005414.1	0	0	0	0	0	0
ENSG00000259079.1	AC005476.1	0.049012	0.34561	0	0.107754	0	0
ENSG00000259146.4	AC005476.2	0.228752	0.597881	0.253482	0.922404	0.195692	1.31183
ENSG00000259005.1	AC005479.1	0	0.16866	0	0	0	0.016032
ENSG00000270000.1	AC005479.2	0.00894	0.092196	0.074314	0.096215	0	0
ENSG00000258891.1	AC005480.1	0.00689244	0.00737183	0.0114281	0.000651	0.010471	0.00250727
ENSG00000279461.2	AC005480.2	0	0	0	0	0	0
ENSG00000222012.1	AC005481.1	0.277548	0.045518	0.04829	0.854709	0.888062	0.537802
ENSG00000233423.1	AC005482.1	0	0	0	0	0	0
ENSG00000243018.1	AC005486.1	0	0	0.115525	0	0	0.005353
ENSG00000225647.2	AC005487.1	0	0	0	0	0	0
ENSG00000278873.1	AC005495.1	0	0	0	0	0	0
ENSG00000285931.1	AC005495.2	0	0	0	0	0	0
ENSG00000267224.1	AC005498.1	0	0	0	0	0	0
ENSG00000267421.6	AC005498.2	0.0338226	0.0425183	0.073609	0	0	0
ENSG00000269696.2	AC005498.3	0.353177	0.352076	0.36688	0	0	0
ENSG00000279599.1	AC005514.1	0	0.128109	0.010131	0	0	0
ENSG00000226025.9	AC005515.1	0	0	0	0	0	0.0302934
ENSG00000269460.1	AC005515.2	0	0	0	0	0	0
ENSG00000230190.1	AC005518.1	0	0	0	0	0	0
ENSG00000270634.1	AC005518.2	0	0	0	0	0	0
ENSG00000258559.2	AC005519.1	0.645912	0.692775	0.896576	0.799617	0.40502	0.45646
ENSG00000258653.3	AC005520.1	0.574237	0.306875	0.073348	0.653949	0.210882	0.834946
ENSG00000259065.2	AC005520.2	0.242715	0.353834	0.819077	0.494834	0.51261	0.43549
ENSG00000270140.1	AC005520.3	0	0.108027	0.033032	0	0.082237	0.083332
ENSG00000270576.1	AC005520.4	0	0	0.107701	0	0	0
ENSG00000273711.2	AC005520.5	0.0378973	0.0260001	0	0.0276368	0	0.06572
ENSG00000213296.4	AC005521.1	0	0	0	0	0	0
ENSG00000250614.1	AC005522.1	0	0	0.082577	0.010525	0	0
ENSG00000268536.1	AC005523.1	0.66598	0.359002	0.584267	0.162387	0.034106	0
ENSG00000269604.1	AC005523.2	0	0	0	0	0	0
ENSG00000283269.1	AC005524.1	0	0	0	0	0	0
ENSG00000234208.1	AC005529.1	0.060662	0	0.029165	0	0	0
ENSG00000253183.1	AC005531.1	0	0	0	0.020381	0	0.027347
ENSG00000230825.2	AC005532.1	0.0119668	0	0	0.283021	0.864731	0.381322
ENSG00000244167.1	AC005532.2	0	0	0	0.126975	0.096978	0.091961
ENSG00000224903.2	AC005534.1	0.288416	0.471516	0.61593	0.516052	0.50386	0.662367
ENSG00000234450.1	AC005534.2	0.039598	0.082053	0.004867	0.096275	0.07322	0.210062
ENSG00000232006.9	AC005537.1	0.270752	0.282327	0.241326	0	0	0
ENSG00000237581.1	AC005538.1	0	0	0	0	0	0
ENSG00000279809.1	AC005538.2	0	0	0.01334	0.036167	0.039336	0.308767
ENSG00000286059.1	AC005538.3	0	0	0	0	0	0
ENSG00000228937.1	AC005539.1	0	0	0	0	0	0
ENSG00000235852.1	AC005540.1	0.065594	0.701852	0.740548	0.027082	0.068876	0.114108
ENSG00000264491.1	AC005544.1	0	0	0	0	0	0
ENSG00000265664.1	AC005544.2	0	0	0	0	0	0
ENSG00000266897.1	AC005546.1	0.491281	0.060379	0.379416	0.304219	0.222083	0.029571
ENSG00000285541.1	AC005548.1	0	0	0	0	0	0
ENSG00000264990.1	AC005549.1	0	0	0	0	0	0
ENSG00000225974.1	AC005550.1	0	0	0	0	0	0
ENSG00000237070.1	AC005550.2	0	0	0	0.217789	0.217442	1.52738
ENSG00000284638.1	AC005551.1	0	0	0	0.172657	0	0.274009
ENSG00000264174.1	AC005552.1	0	0	0	0	0	0
ENSG00000267036.2	AC005559.1	0.000687	0	0.050111	0	0	0.002057
ENSG00000214719.13	AC005562.1	0.525753	0.23834	0.513005	0.610865	0.369244	0.366956
ENSG00000273609.1	AC005562.2	0	0.098972	0	0	0	0
ENSG00000280247.1	AC005578.1	0.033573	0.147126	0.09626	0.047571	0	0.079079
ENSG00000267320.5	AC005580.1	0	0	0	0	0	0
ENSG00000240449.1	AC005586.1	0.83898	0.897052	0.895175	1.48538	0.948601	1.60524
ENSG00000261305.2	AC005586.2	0	0	0	0.220569	0.0203649	0.412159
ENSG00000216917.2	AC005587.1	0	0	0	0	0	0
ENSG00000226509.1	AC005588.1	0	0	0	0	0	0
ENSG00000261757.1	AC005592.1	0.045578	0.05758	0.025826	0	0	0
ENSG00000287203.1	AC005592.2	0	0	0	0	0	0
ENSG00000279584.1	AC005593.1	0.323578	0.650395	0.954989	0.076707	0.146674	0.072592
ENSG00000287884.1	AC005594.1	0	0	0.033731	0	0.022923	0.017883
ENSG00000267223.1	AC005597.1	0	0	0	0	0	0
ENSG00000287154.1	AC005599.1	0	0	0	0	0	0
ENSG00000260107.1	AC005606.1	0	0	0	0	0	0
ENSG00000261790.2	AC005606.2	0.343817	0.26774	0.105784	1.61201	0.815705	0.703829
ENSG00000278901.1	AC005609.1	0	0	0	0	0	0
ENSG00000278907.1	AC005609.2	0	0.01031	0.00496	0	0	0
ENSG00000278915.1	AC005609.3	0	0	0	0	0	0
ENSG00000278946.1	AC005609.4	0	0	0	0	0	0
ENSG00000279726.2	AC005609.5	0.0178214	0	0.0822975	0	0	0
ENSG00000269296.1	AC005614.1	0.014528	0.062547	0.000972	0	0.01548	0.011148
ENSG00000269749.1	AC005614.2	0	0	0.000656	0	0	0
ENSG00000267423.1	AC005616.1	0	0	0	0	0	0
ENSG00000272070.1	AC005618.1	0.240446	0.202335	0.396605	0.030922	0	0.136449
ENSG00000279855.1	AC005618.2	0	0	0.009598	0	0	0
ENSG00000280026.1	AC005618.3	0	0	0	0	0	0
ENSG00000288095.1	AC005618.4	0.357195	0.318839	0.662062	0	0.120782	0.247271
ENSG00000283525.1	AC005622.1	0	0	0.024994	0.238121	0.150558	0.247247
ENSG00000266963.1	AC005625.1	0	0.312054	0.047814	0	0	0
ENSG00000252798.1	AC005632.1	0	0	0	0	0	0
ENSG00000257639.1	AC005632.2	0	0	0	0	0	0
ENSG00000261596.2	AC005632.3	0.060029	0	0.051407	0.407279	0.382002	0.173388
ENSG00000271609.1	AC005632.4	0	0	0	0	0	0
ENSG00000273956.1	AC005632.5	0	0	0	0	0	0
ENSG00000287809.1	AC005632.6	0.099976	0.357088	0.142712	0.13238	0.118117	0.030905
ENSG00000261886.1	AC005670.1	0	0	0.229404	0	0	0
ENSG00000262633.2	AC005670.2	0	0	0	0	0	0
ENSG00000262879.6	AC005670.3	1.43315	1.49655	1.24932	0.483628	0.450454	0.36214
ENSG00000250413.1	AC005674.1	0	0	0	0	0	0
ENSG00000261490.1	AC005674.2	0.177392	0.468618	0.287623	0.202151	0.292194	0.29076
ENSG00000226329.2	AC005682.1	0.043711	0.285407	0	0	0	0
ENSG00000286703.1	AC005682.2	0	0	0	0	0	0
ENSG00000278860.1	AC005691.1	0	0	0	0	0	0
ENSG00000204990.3	AC005692.1	0	0	0	0	0	0
ENSG00000261629.1	AC005692.2	0	0	0	0	0	0
ENSG00000285841.1	AC005692.3	0	0	0	0	0	0
ENSG00000262966.2	AC005695.1	0	0	0	0	0	0
ENSG00000263708.2	AC005695.2	0	0	0	0	0	0
ENSG00000273816.1	AC005695.3	0	0	0	0.050801	0.013757	0
ENSG00000262050.1	AC005696.1	0.876217	1.06965	0.82173	0.32777	0	0.315148
ENSG00000272770.1	AC005696.2	0	0	0	0	0	0
ENSG00000272911.1	AC005696.3	0	0	0.215587	0.291008	0	0.655707
ENSG00000277200.1	AC005696.4	0.619272	0.099603	0.899793	0.067758	0	0.075441
ENSG00000266202.1	AC005697.1	0	0	0	0	0	0
ENSG00000266527.1	AC005697.2	0	0	0	0	0	0
ENSG00000286589.1	AC005697.3	0	0	0	0	0	0
ENSG00000249631.6	AC005699.1	0	0	0	0	0.0113571	0.0176325
ENSG00000267318.1	AC005702.1	0	0	0	0.08869	0	0
ENSG00000267526.1	AC005702.2	0	0	0	0	0	0
ENSG00000274378.1	AC005702.3	1.16655	0.302573	0.872004	0.078173	0.081071	0
ENSG00000275860.1	AC005702.4	0	0	0.037539	0	0	0
ENSG00000287664.1	AC005702.5	0.097046	0.138453	0	0	0	0
ENSG00000230971.1	AC005703.1	0	0	0	0	0	0
ENSG00000237377.2	AC005703.2	0	0	0	0	0	0
ENSG00000265445.1	AC005703.3	0	0	0	0	0	0
ENSG00000266667.1	AC005703.4	0	0	0	0	0	0
ENSG00000279567.1	AC005703.5	0	0	0	0	0	0
ENSG00000279660.1	AC005703.6	0	0.013949	0.022195	0	0	0.026731
ENSG00000286792.1	AC005703.7	0	0	0	0	0	0
ENSG00000230607.3	AC005722.1	0	0	0	0	0	0.084359
ENSG00000252349.1	AC005722.2	0	0	0	0	0	0
ENSG00000262681.2	AC005722.3	0.008118	0.007838	0.017258	0.090689	0.087575	0.143185
ENSG00000264785.1	AC005722.4	0	0	0.123632	0.786184	0.523919	0.494565
ENSG00000264727.1	AC005725.1	0	0	0	0	0	0
ENSG00000258472.8	AC005726.1	0.396913	0.344254	0.676003	0.30568	0.182364	0.349536
ENSG00000264044.1	AC005726.2	0.0238668	0	0	0.172382	0.0647848	0
ENSG00000264608.1	AC005726.3	0.588046	0.785948	0.507015	0.164883	0.304304	0.309254
ENSG00000265168.1	AC005726.4	0	0	0	0	0	0
ENSG00000265287.2	AC005726.5	0	0	0	0	0	0
ENSG00000225681.2	AC005730.1	0	0	0	0	0	0
ENSG00000261033.1	AC005730.2	0.028963	0.267501	0.349894	0	0	0
ENSG00000266126.1	AC005730.3	0	0	0	0	0	0
ENSG00000262185.3	AC005736.1	0	0	0	0	0	0.0206798
ENSG00000263159.1	AC005736.2	0	0	0	0	0	0
ENSG00000226040.3	AC005740.1	0.045764	0	0	0.076933	0.04117	0
ENSG00000250347.1	AC005740.2	0	0	0	0	0	0
ENSG00000254099.1	AC005740.3	0.062151	0	0	0	0	0
ENSG00000271871.1	AC005740.4	0.004831	0	0.058129	0.08119	0	0.040675
ENSG00000287726.1	AC005740.5	0	0	0	0.0106647	0	0
ENSG00000249418.2	AC005741.1	0	0	0	0	0	0
ENSG00000266934.1	AC005746.1	0.0460971	0.00175848	0.132552	0.0476256	0	0.0516199
ENSG00000267131.1	AC005746.2	0.165421	0.147514	0.036881	0	0	0
ENSG00000273982.1	AC005746.3	0.02402	0	0.064342	0	0	0
ENSG00000278925.1	AC005753.1	0	0	0.062739	0.288889	0.258917	0.298413
ENSG00000286736.1	AC005753.2	0	0	0	0	0	0.212396
ENSG00000287527.1	AC005753.3	0	0	0.087455	0.348332	0.117849	0.641675
ENSG00000267044.1	AC005757.1	0	0	0.031697	0	0	0.041239
ENSG00000267630.1	AC005758.1	0	0	0	0	0	0
ENSG00000268650.3	AC005759.1	0.142615	0.100011	0.0822453	0.0331345	0.0588129	0.0859362
ENSG00000267471.1	AC005771.1	0	0	0	0	0	0
ENSG00000232058.1	AC005772.1	0	0	0	0	0	0
ENSG00000287307.1	AC005772.2	0	0	0	0	0	0
ENSG00000252138.1	AC005774.1	0	0	0	0	0	0
ENSG00000261198.1	AC005774.2	0	0	0	0	0	0
ENSG00000266933.2	AC005775.1	0.846408	0.469575	1.95524	0.137544	0.504269	1.25806
ENSG00000270802.2	AC005776.1	0.078389	0.13944	0	0.296527	0	0.056483
ENSG00000273218.1	AC005776.2	0.021999	0.307077	0.063252	0.104748	0.096587	0.016449
ENSG00000267148.1	AC005777.1	0	0	0	0	0	0
ENSG00000268189.2	AC005785.1	0.388184	0.447953	0.373108	0.262709	0.283922	0.243612
ENSG00000279203.1	AC005785.2	0.215854	0	0.238771	0.164297	0.055977	0.089787
ENSG00000266959.1	AC005786.1	0.088819	0	0.073889	0	0	0
ENSG00000267231.1	AC005786.2	0	0	0	0	0	0
ENSG00000267436.1	AC005786.3	0	0.179842	0	0	0.100837	0.262599
ENSG00000279590.1	AC005786.4	0.037852	0	0.040475	0	0	0
ENSG00000252408.1	AC005787.1	0	0	0	0	0.262332	0
ENSG00000267090.1	AC005789.1	0	0	0	0	0	0
ENSG00000274447.1	AC005790.1	0.276988	0.087784	0.092717	0	0.095515	0
ENSG00000279617.1	AC005796.1	0	0	0.059858	0	0	0
ENSG00000248188.2	AC005798.1	0	0	0	0	0	0
ENSG00000286629.1	AC005803.1	0	0	0.027625	0	0	0
ENSG00000235415.1	AC005808.1	0	0	0	0	0	0
ENSG00000265702.2	AC005821.1	0.143071	0.0650547	0.0677957	0	0	0
ENSG00000287457.1	AC005821.2	0	0	0	0	0	0
ENSG00000235554.1	AC005822.1	0.643441	0.644827	0.139393	0.661944	0.508594	0.281417
ENSG00000249658.1	AC005823.1	0	0	0	0	0	0
ENSG00000249982.1	AC005823.2	0	0	0	0	0	0
ENSG00000226797.2	AC005828.1	0.0217092	0.0681112	0	0	0	0
ENSG00000263501.1	AC005828.2	0.045934	0	0.06824	0	0	0
ENSG00000263644.1	AC005828.3	0	0	0	0	0	0
ENSG00000265282.1	AC005828.4	0	0.120259	0	0	0	0
ENSG00000265971.1	AC005828.5	0.26157	0	0	0	0	0
ENSG00000271749.1	AC005828.6	0.044841	0.176315	0	0	0	0
ENSG00000271919.1	AC005828.7	0.039847	0	0	0	0	0
ENSG00000261575.2	AC005829.1	0.628257	0.998436	0.308263	0.675169	0.264554	0.232733
ENSG00000262539.1	AC005829.2	0.158626	0.40359	0.375144	1.81177	1.54259	2.45782
ENSG00000280202.1	AC005831.1	0.992427	1.47863	1.74213	0	0	0
ENSG00000256381.1	AC005832.1	0.012125	0	0	0	0	0
ENSG00000256748.1	AC005832.2	0	0	0	0	0	0
ENSG00000256799.1	AC005832.3	0	0	0	0	0	0
ENSG00000272921.1	AC005832.4	0	0	0	0.017149	0	0
ENSG00000255639.3	AC005833.1	1.10889	0.902928	0	0.574529	0.0180907	0.0196667
ENSG00000256988.2	AC005833.2	0	0	0	0	0	0
ENSG00000261335.1	AC005837.1	0.101172	0.165644	0.105223	0.053484	0.025033	0.054486
ENSG00000267168.1	AC005837.2	0	0	0	0	0	0
ENSG00000274051.1	AC005837.3	0.151202	2e-05	0.183173	0.108672	0.114395	0.177745
ENSG00000277382.1	AC005837.4	0.173789	0.254992	0.110517	0.172468	0	0
ENSG00000223544.1	AC005838.1	0.008489	0.14797	0.520468	0	0	0.350261
ENSG00000266538.1	AC005838.2	0.16591	0.233743	0.244621	0	0.110753	0.015806
ENSG00000279089.1	AC005839.1	0.349755	0.149645	0.336443	0.219886	0.112028	0.220088
ENSG00000213942.3	AC005840.1	1.14006	0.804178	1.22855	0.736976	0.931292	1.09285
ENSG00000256433.3	AC005840.2	0.472887	1.56929	0.935818	0.604738	1.29067	0.567753
ENSG00000256913.1	AC005840.3	0.015604	0.028304	0.047822	0.041656	0.005631	0.060578
ENSG00000276718.1	AC005840.4	0.72075	1.03058	1.07752	0.167973	0.525024	0.380907
ENSG00000258092.1	AC005841.1	0.005375	0.014915	0.012148	0	0	0.00539
ENSG00000256862.3	AC005842.1	0.0166042	0.0276536	0.0604636	0	0	0
ENSG00000255775.1	AC005845.1	0	0	0	0	0	0
ENSG00000286997.1	AC005856.1	0	0	0.017573	0	0	0
ENSG00000280272.1	AC005858.1	0	0	0	0	0	0
ENSG00000280364.1	AC005858.2	0	0	0	0	0	0
ENSG00000280398.1	AC005858.3	0	0	0	0	0	0
ENSG00000205325.3	AC005863.1	0	0	0	0	0	0
ENSG00000250770.3	AC005865.1	0.0196163	0.0335312	0.0233058	0	0	0
ENSG00000287712.1	AC005865.2	0.079606	0	0	0	0.034221	0
ENSG00000256125.1	AC005868.1	0	0	0	0	0	0
ENSG00000235198.1	AC005871.1	0	0	0	0	0	0
ENSG00000258114.1	AC005871.2	0	0	0	0	0	0
ENSG00000267207.1	AC005884.1	0	0	0	0	0	0
ENSG00000267449.1	AC005884.2	0	0	0.147321	0.066839	0	0.094732
ENSG00000286386.1	AC005888.1	0	0	0	0	0	0
ENSG00000264083.1	AC005899.1	0	0	0	0	0	0
ENSG00000264373.1	AC005899.2	0	0	0	0	0	0
ENSG00000265139.1	AC005899.3	0	0	0.001367	0	0	0
ENSG00000265794.5	AC005899.4	0	0	0	0	0	0
ENSG00000266385.1	AC005899.5	0	0.105015	0	0	0	0
ENSG00000274341.1	AC005899.6	0	0.227447	0	0	0.36538	0
ENSG00000278668.1	AC005899.7	0.066183	0	0	0	0.078526	0
ENSG00000279762.3	AC005899.8	0.0222337	0.0672451	0.0770862	0.00943523	0.0464695	0.0162248
ENSG00000267137.1	AC005901.1	0	0	0	0	0	0
ENSG00000255996.1	AC005906.1	0	0	0	0	0	0
ENSG00000256654.4	AC005906.2	0	0	0	0	0	0
ENSG00000285523.1	AC005906.3	0	0	0	0	0	0
ENSG00000243507.1	AC005908.1	0	0	0	0	0	0
ENSG00000256691.1	AC005908.2	0	0	0	0	0	0
ENSG00000287243.2	AC005908.3	0	0	0	0	0	0
ENSG00000265425.1	AC005909.1	0	0	0	0	0	0
ENSG00000287907.1	AC005909.2	0	0	0	0	0	0
ENSG00000278356.1	AC005911.1	0.447834	0.566416	1.29298	0.324992	0.252443	0.109031
ENSG00000227081.5	AC005912.1	393.18	362.728	497.675	265.965	273.332	277.327
ENSG00000275850.1	AC005912.2	0	0	0	0	0	0.012686
ENSG00000287886.1	AC005914.1	0.393007	1.33302	0.72073	0.064833	0.051904	0.025399
ENSG00000279446.1	AC005915.1	0	0	0	0	0	0.018908
ENSG00000247011.2	AC005920.1	0	0	0	0.021464	0.070858	0
ENSG00000249870.1	AC005920.2	0	0	0	1.58433	0.563996	0.673888
ENSG00000251665.1	AC005920.3	0	0	0	0	0	0
ENSG00000262006.1	AC005920.4	0	0	0	0	0	0
ENSG00000248702.1	AC005921.1	0	0	0	0	0	0
ENSG00000262967.1	AC005921.2	0	0	0	0	0	0
ENSG00000278963.1	AC005921.3	0	0.038251	0	0.054121	0.000194	0.002061
ENSG00000285829.1	AC005921.4	0	0	0.022486	0	0	0.057415
ENSG00000267059.2	AC005943.1	2.26525	1.36047	0	0	0.816252	0
ENSG00000279009.1	AC005943.2	0	0	0	0	0	0
ENSG00000267469.1	AC005944.1	0	0	0	0	0	0
ENSG00000263199.1	AC005951.1	0	0	0	0	0	0
ENSG00000267138.1	AC005954.1	0.070516	0	0.055344	0	0	0
ENSG00000267205.1	AC005954.2	0	0	0	0.040862	0.093324	0
ENSG00000278627.1	AC005962.1	0.135623	0.144117	0.164503	0	0	0.058817
ENSG00000287337.1	AC005962.2	0	0.081383	0.098989	0	0	0.0699115
ENSG00000270324.1	AC005972.1	0	0	0	0	0	0
ENSG00000272164.1	AC005972.2	0	0	0	0	0	0
ENSG00000283538.3	AC005972.3	0.0562754	0.137105	0.0993734	0	0	0
ENSG00000266869.2	AC005993.1	0	0	0	0	0	0
ENSG00000241456.1	AC005996.1	0	0	0	0	0	0
ENSG00000287744.1	AC005998.1	0	0	0	0.062359	0.016224	0.073958
ENSG00000229403.1	AC005999.1	0	0	0	0	0	0
ENSG00000285741.1	AC005999.2	0	0	0	0	0	0
ENSG00000177418.2	AC006001.1	0	0	0	0	0	0
ENSG00000226824.7	AC006001.2	0.675211	1.04015	0.549421	0.704849	0.650577	0.558759
ENSG00000229180.7	AC006001.3	1.73511	1.80865	2.30372	2.56866	3.04655	2.48611
ENSG00000275400.1	AC006001.4	0.43156	1.07351	0.920201	1.55978	0.698789	0.87188
ENSG00000231515.1	AC006003.1	0	0	0	0	0	0
ENSG00000236795.1	AC006004.1	0	0	0	0	0	0
ENSG00000271611.1	AC006006.1	0	0	0	0	0	0
ENSG00000230746.2	AC006007.1	0	0	0	0	0	0
ENSG00000286912.1	AC006008.1	0	0	0	0.389252	0.578311	0.782941
ENSG00000244563.1	AC006011.1	0.031609	0.033884	0.364538	0.178042	0.523758	0.036189
ENSG00000274010.1	AC006011.2	0	0.020387	0.078792	0	0	0.021301
ENSG00000236531.2	AC006013.1	0	0	0	0	0	0
ENSG00000226401.3	AC006015.1	0	0	0	0	0	0
ENSG00000229591.1	AC006017.1	0.189739	0.135515	0	0	0	0
ENSG00000203335.5	AC006019.1	0	0	0	0	0	0
ENSG00000233363.1	AC006019.2	0	0	0	0.007098	0	0.002564
ENSG00000270114.1	AC006019.3	0	0	0	0	0	0
ENSG00000226636.1	AC006020.1	0	0	0	0	0	0
ENSG00000223419.1	AC006022.1	0	0	0	0	0	0
ENSG00000270577.1	AC006023.1	0	0	0	0.088482	0.352443	0.107141
ENSG00000273444.1	AC006023.2	0	0	0.085802	0.109781	0	0.255017
ENSG00000224785.1	AC006026.1	0.015493	0	0.017881	0.064036	0.023839	0.01507
ENSG00000228953.1	AC006026.2	0	0	0	0	0	0
ENSG00000234286.1	AC006026.3	0	0	0	0.191818	0	0
ENSG00000272638.1	AC006027.1	0	0	0	0	0	0
ENSG00000231357.1	AC006028.1	0	0.089543	0	0	0	0
ENSG00000264324.1	AC006030.1	0.024814	0.21674	0.311353	0.008712	0.344496	0.640662
ENSG00000231916.1	AC006033.1	0	0	0	0	0	0
ENSG00000272908.1	AC006033.2	0.039548	0.071976	0	0	0	0
ENSG00000226442.2	AC006037.1	0	0	0	0	0	0
ENSG00000279218.1	AC006037.2	0	0	0	0	0	0
ENSG00000286130.1	AC006040.1	0	0	0	0	0	0
ENSG00000229379.1	AC006041.1	0	0	0	0	0	0
ENSG00000286376.1	AC006041.2	0	0	0	0	0	0
ENSG00000227719.1	AC006042.1	0	0	0	0	0	0
ENSG00000233108.1	AC006042.2	0	0	0.037535	0	0	0
ENSG00000233264.2	AC006042.3	0.048666	0.010357	0	0	0	0
ENSG00000234141.1	AC006042.4	0	0	0	0	0	0.056252
ENSG00000285892.1	AC006043.1	0	0	0	0	0	0
ENSG00000235886.1	AC006055.1	0	0	0	0	0	0
ENSG00000261786.1	AC006058.1	0	0	0	0	0	0
ENSG00000271192.1	AC006058.2	0	0	0	0	0	0
ENSG00000272121.1	AC006058.3	0	0	0	0	0	0
ENSG00000280435.1	AC006058.4	0	0	0	0	0	0
ENSG00000230084.6	AC006059.1	0.0931193	0	0.112189	0.0692521	0.0326511	0.0444466
ENSG00000280571.2	AC006059.2	0	0	0.0446743	0.0477011	0.046413	0
ENSG00000285539.1	AC006059.3	0	0	0	0	0	0
ENSG00000287417.1	AC006059.4	0	0	0	0	0	0.016202
ENSG00000287629.1	AC006059.5	0	0.050735	0.077499	0	0	0
ENSG00000287171.1	AC006062.1	0	0	0	0	0	0
ENSG00000255608.1	AC006063.1	0	0	0	0	0	0
ENSG00000284513.1	AC006063.2	0	0	0	0	0	0
ENSG00000286866.1	AC006063.3	0	0	0	0	0	0
ENSG00000287835.1	AC006063.4	0	0	0	0	0	0
ENSG00000245667.2	AC006064.1	0	0	0	0	0	0
ENSG00000247853.2	AC006064.2	0.155537	0.252331	0.096829	0.074322	0.077198	0.032518
ENSG00000255966.1	AC006064.3	0.397013	0	0.295979	0.206817	0	0.131702
ENSG00000269968.1	AC006064.4	95.7075	118.91	41.4593	18.8864	13.7264	20.3514
ENSG00000276232.1	AC006064.5	0.360408	0.212694	0.073747	0	0.026098	0.078481
ENSG00000285238.2	AC006064.6	0	0	0	0	1.70224	0
ENSG00000255853.1	AC006065.1	0	0	0	0	0	0
ENSG00000255900.1	AC006065.2	0	0	0	0	0	0
ENSG00000255944.1	AC006065.3	0	0	0	0	0	0
ENSG00000256732.1	AC006065.4	0	0	0	0	0	0
ENSG00000278866.1	AC006065.5	0	0	0	0	0	0
ENSG00000279171.1	AC006065.6	0	0	0	0	0	0
ENSG00000225563.2	AC006076.1	0.075101	0.139127	0	0	0	0
ENSG00000270892.1	AC006077.1	0	0	0.007372	0	0	0
ENSG00000279799.1	AC006077.2	1.40462	1.43212	1.22328	0.949915	2.96589	1.26376
ENSG00000261938.1	AC006111.1	0	0	0	0	0	0
ENSG00000263235.1	AC006111.2	0.557945	0.686646	0.377569	0.2781	0.389704	0.31175
ENSG00000276754.1	AC006111.3	0	0	0	0.083769	0	0
ENSG00000286635.1	AC006112.1	0	0	0	0	0	0
ENSG00000268407.1	AC006115.1	0	0	0	0	0	0
ENSG00000286125.1	AC006115.2	0	0	0	0	0	0
ENSG00000266907.1	AC006116.1	0	0	0	0	0	0
ENSG00000267776.1	AC006116.10	0.044672	0	0	0	0	0
ENSG00000285996.1	AC006116.11	0.117137	0.050526	0	0	0	0
ENSG00000266932.1	AC006116.2	0	0	0	0	0	0
ENSG00000267145.1	AC006116.3	0	0	0	0	0	0
ENSG00000267192.1	AC006116.4	0	0.183581	0	0	0	0
ENSG00000267298.1	AC006116.5	0	0	0	0.050367	0.024742	0
ENSG00000267429.1	AC006116.6	0	0	0	0	0	0
ENSG00000267459.1	AC006116.7	0.096906	0	0.064944	0	0	0
ENSG00000267549.6	AC006116.8	0.0363892	0.0422897	0.0438225	0	0.0135162	0.00816073
ENSG00000267606.1	AC006116.9	0	0	0	0	0	0
ENSG00000213970.4	AC006122.1	0.111279	0	0.0809252	0	0	0
ENSG00000278643.1	AC006127.1	0.000694	0.001478	0.000176	0.003711	0.000257	0.000138
ENSG00000279716.1	AC006128.1	0.32291	1.00757	1.3683	0.567329	2.62523	2.24984
ENSG00000267063.1	AC006130.1	0	0	0	0	0	0
ENSG00000267398.1	AC006130.2	0	0	0	0	0	0
ENSG00000287766.1	AC006130.3	0.170057	0.205182	0.28382	0	0	0.088368
ENSG00000278813.1	AC006133.1	0	0	0	0	0	0
ENSG00000264895.1	AC006141.1	0	0.015942	0	0	0	0
ENSG00000233433.1	AC006144.1	0	0	0	0	0	0
ENSG00000287379.1	AC006144.2	0	0	0	0	0	0
ENSG00000223770.5	AC006145.1	0	0.053079	0	0	0	0
ENSG00000258660.1	AC006146.1	0	0	0	0	0	0
ENSG00000242593.7	AC006148.1	0	0	0	0	0	0
ENSG00000243574.2	AC006148.2	0	0	0	0	0	0
ENSG00000226323.1	AC006150.1	0	0	0	0	0	0
ENSG00000273299.1	AC006153.1	0.00015	0	0	0.000204	0	0.000845
ENSG00000278847.1	AC006157.1	0	0	0	0	0	0
ENSG00000275310.1	AC006158.1	0	0	0	0	0	0
ENSG00000286120.1	AC006158.2	0	0	0	0	0	0
ENSG00000286173.1	AC006158.3	0	0	0	0	0	0
ENSG00000235427.1	AC006159.1	0	0	0	0	0	0
ENSG00000243220.1	AC006159.2	0	0	0	0	0	0
ENSG00000249502.3	AC006160.1	0.103115	0.167728	0.041094	0.114769	0.086592	0
ENSG00000283219.1	AC006160.2	0	0	0	0	0	0
ENSG00000238090.1	AC006195.1	0	0	0	0	0.039442	0
ENSG00000252517.1	AC006196.1	0	0	0	0	0	0
ENSG00000257128.1	AC006197.1	0	0	0	0	0	0
ENSG00000286591.1	AC006197.2	0	0	0	0	0.0543051	0
ENSG00000257629.1	AC006199.1	0	0	0	0	0	0
ENSG00000255825.1	AC006205.1	0	0	0	0	0	0
ENSG00000256020.1	AC006205.2	0	0	0	0	0	0
ENSG00000256146.1	AC006206.1	0	0	0	0	0	0
ENSG00000256417.1	AC006206.2	0	0	0	0	0	0
ENSG00000283138.1	AC006207.1	0.0878139	0	0	0	0	0
ENSG00000223391.2	AC006210.1	0	0	0	0	0	0
ENSG00000238247.2	AC006210.2	0	0	0	0	0	0
ENSG00000266921.2	AC006213.1	0.331209	0.210316	0.237836	0.0786748	0.117778	0.235953
ENSG00000267058.1	AC006213.2	0.368119	0.485822	0.439072	0	0.083659	0.026562
ENSG00000267191.2	AC006213.3	0.092485	0.050553	0.052248	0	0	0
ENSG00000277806.1	AC006213.4	0.319666	0.077423	0.115663	0	0	0
ENSG00000278492.1	AC006213.5	0.137799	0.038145	0.027803	0	0	0
ENSG00000278917.1	AC006213.6	0.118965	0.086689	0.249083	0.006737	0.004571	0.009717
ENSG00000286613.1	AC006213.7	0.134634	0.253624	0.190858	0	0	0
ENSG00000287778.1	AC006230.1	0	0	0	0.562195	0.346532	0.319649
ENSG00000262961.1	AC006236.1	0	0	0	0	0	0
ENSG00000271392.1	AC006237.1	0	0	0	1.61259	0.880378	0.512275
ENSG00000272799.1	AC006238.1	0.210328	0.328728	0.14482	0.082561	0.01036	0
ENSG00000285653.1	AC006238.2	0.037034	0	0	0	0	0
ENSG00000274578.1	AC006249.1	0	0	0	0	0	0
ENSG00000243224.1	AC006252.1	0.342781	0.365582	0.708331	0.601244	0.172775	0.312424
ENSG00000243696.5	AC006254.1	0.171044	0.0829002	0.409676	0	0	0.0399083
ENSG00000270941.1	AC006254.2	0	0.158399	0	0	0.135752	0.069761
ENSG00000271137.1	AC006254.3	0	0	0	0	0	0
ENSG00000268460.2	AC006262.1	0	0.00661929	0.00298386	0.0613187	0.151911	0.0738517
ENSG00000269729.1	AC006262.2	0	0	0	0.268128	0.659895	0.167965
ENSG00000269745.1	AC006262.3	0	0	0	0	0	0
ENSG00000277748.1	AC006262.4	0	0	0	0	0	0
ENSG00000264513.1	AC006270.1	0	0	0.144153	0	0	0
ENSG00000264529.1	AC006270.2	0	0	0	0	0	0
ENSG00000272383.1	AC006270.3	0	0	0	0	0	0
ENSG00000268316.1	AC006272.1	0	0	0	0	0	0
ENSG00000269483.2	AC006272.2	0.005225	0	0	0	0	0
ENSG00000272473.1	AC006273.1	0	0	0	0.353113	0.18436	0.215535
ENSG00000279452.1	AC006277.1	0.748225	0.711827	0.481775	0.534659	0.474328	0.671716
ENSG00000260970.1	AC006288.1	0	0	0	0	0	0
ENSG00000248425.1	AC006296.1	0	0	0	0	0	0
ENSG00000251412.1	AC006296.2	0	0	0	0	0	0
ENSG00000287360.1	AC006296.3	0	0	0	0	0	0
ENSG00000246225.7	AC006299.1	0	0.00779288	0	0	0	0
ENSG00000206129.4	AC006305.1	0	0	0	0	0	0
ENSG00000267399.1	AC006305.2	0	0	0	0	0	0
ENSG00000267732.2	AC006305.3	0	0	0	0	0	0
ENSG00000253028.1	AC006320.1	0	0	0	0	0	0
ENSG00000230785.2	AC006326.1	0	0	0	0	0	0
ENSG00000233619.1	AC006328.1	0	0	0	0	0	0
ENSG00000284380.1	AC006328.2	0	0	0	0	0	0
ENSG00000232445.2	AC006329.1	3.61486	6.39605	3.25438	1.54854	0.889388	1.49114
ENSG00000278683.1	AC006329.2	0	0.008306	0.108034	0	0	0
ENSG00000280388.1	AC006330.1	0.113734	0.207047	0.148577	0.041413	0.137822	0.048988
ENSG00000230442.5	AC006333.1	0	0	0	0	0	0
ENSG00000272686.1	AC006333.2	1.28761	2.88175	3.02085	1.63494	2.01011	1.68275
ENSG00000235094.3	AC006335.1	0	0	0	0	0	0
ENSG00000275352.1	AC006335.2	0	0	0	0	0	0
ENSG00000278197.1	AC006338.1	0	0	0	0	0	0
ENSG00000278602.1	AC006338.2	0	0	0	0	0	0
ENSG00000286565.1	AC006348.1	0	0	0	0	0.022923	0
ENSG00000258513.1	AC006349.1	0	0	0	0	0	0
ENSG00000229110.1	AC006355.1	0	0	0	0	0	0
ENSG00000281120.1	AC006355.2	0	0	0	0	0	0
ENSG00000230033.1	AC006357.1	0	0	0	0	0	0
ENSG00000261778.1	AC006362.1	0	0	0	0	0	0
ENSG00000270611.1	AC006363.1	0	0	0	0	0	0
ENSG00000287554.1	AC006364.1	0	0	0.025216	0.038725	0.041598	0
ENSG00000244000.1	AC006366.1	0	0	0	0	0	0
ENSG00000236213.2	AC006369.1	0.284499	0.652549	0.634455	0	0.0927788	0.0473198
ENSG00000236572.1	AC006369.2	0	0	0	0	0	0
ENSG00000223872.2	AC006372.1	0	0	0	0	0	0
ENSG00000233191.2	AC006372.2	0	0	0.0502154	0	0	0.0246061
ENSG00000234210.1	AC006372.3	0.047199	0.030539	0.018996	0	0	0
ENSG00000280266.1	AC006372.4	0	0	0	0	0	0.025228
ENSG00000236861.6	AC006378.1	0	0	0	0.247425	0.34259	0.310571
ENSG00000278959.1	AC006378.2	0	0.009535	0	0.033408	0.057406	0.051834
ENSG00000271027.1	AC006380.1	0	0	0	0	0	0
ENSG00000274899.1	AC006386.1	0	0	0	0	0	0
ENSG00000279115.2	AC006386.2	0	0	0	0	0	0
ENSG00000243193.4	AC006387.1	0	0	0	0	0	0
ENSG00000251638.1	AC006390.1	0	0	0	0	0	0
ENSG00000286487.1	AC006398.1	0	0	0	0	0	0
ENSG00000248851.1	AC006427.1	0	0	0	0	0	0
ENSG00000286888.1	AC006427.2	0	0	0	0	0	0
ENSG00000262456.1	AC006435.1	0	0	0	0	0	0
ENSG00000263345.1	AC006435.2	0.545346	0.967067	1.14184	0.283986	0.73774	0.454274
ENSG00000274758.1	AC006435.3	0	0	0	0	0	0
ENSG00000279872.1	AC006435.4	0	0	0	0	0	0
ENSG00000280280.1	AC006435.5	0	0	0	0	0	0
ENSG00000263466.1	AC006441.1	0.089504	0	0	0	0	0
ENSG00000265428.1	AC006441.2	0	0	0	0	0	0
ENSG00000265784.1	AC006441.3	0	0	0	0	0	0
ENSG00000266588.1	AC006441.4	0	0	0	0	0	0
ENSG00000277426.1	AC006441.5	0	0	0	0	0	0
ENSG00000242209.1	AC006445.1	0	0	0	0	0	0
ENSG00000249148.2	AC006445.2	0	0	0	0	0	0.262929
ENSG00000286297.1	AC006445.3	0	0	0	0	0	0
ENSG00000274996.1	AC006449.1	0	0	0	0	0	0
ENSG00000275532.1	AC006449.2	0	0.087506	0	0	0	0.080305
ENSG00000275665.1	AC006449.3	0	0.028793	0	0	0	0
ENSG00000277182.1	AC006449.5	0.407171	0.370264	0.40521	0.113581	0.187461	0.294801
ENSG00000277969.1	AC006449.6	0.434218	0.469731	0.709342	0.77977	0.466337	1.02475
ENSG00000279119.1	AC006449.7	0	0	0	0	0	0
ENSG00000231227.1	AC006450.1	0	0	0	0	0	0
ENSG00000234921.1	AC006450.2	0	0	0	0	0	0
ENSG00000236668.2	AC006450.3	0	0	0	0	0	0
ENSG00000285904.1	AC006452.1	0.006767	0.022794	0	0	0	0
ENSG00000283132.1	AC006453.1	0	0	0	0	0	0
ENSG00000283196.2	AC006453.2	2.34992	1.4449	2.39451	3.14215	2.37248	3.15854
ENSG00000283214.1	AC006453.3	0	0	0	1.31185	1.32719	0.505277
ENSG00000283427.1	AC006453.4	0.020081	0.056756	0.046957	0	0	0.062414
ENSG00000283659.1	AC006453.5	0	0	0	0.731281	1.02162	0.601621
ENSG00000226587.1	AC006455.1	0	0	0	0	0	0
ENSG00000227545.1	AC006455.2	0	0	0	0	0	0
ENSG00000227923.1	AC006455.3	0	0	0	0	0	0
ENSG00000229301.1	AC006455.4	0	0	0	0	0	0
ENSG00000230000.3	AC006455.5	0	0	0	0	0	0
ENSG00000232165.1	AC006455.6	0	0	0	0	0	0
ENSG00000236638.1	AC006455.7	0	0	0	0	0	0
ENSG00000244550.1	AC006455.8	0	0	0	0	0	0
ENSG00000230132.1	AC006457.1	0	0	0	0	0	0
ENSG00000227489.1	AC006458.1	0	0	0	0	0	0
ENSG00000286908.1	AC006459.1	0	0	0	0	0	0
ENSG00000228509.5	AC006460.1	0	0	0	0.188003	0.39864	0.26427
ENSG00000284052.1	AC006460.2	0.0431124	0.11004	0.0444857	0.360044	0.580897	0.521115
ENSG00000228568.1	AC006461.1	0	0	0	0	0	0
ENSG00000225795.1	AC006463.1	0	0	0	0	0	0
ENSG00000232887.1	AC006466.1	0	0	0	0	0	0
ENSG00000286987.1	AC006478.1	0	0	0	0	0	0
ENSG00000287039.1	AC006478.2	0	0	0	0	0	0
ENSG00000228019.1	AC006480.1	0.03007	0	0.201243	0.222875	0	0.110117
ENSG00000273448.1	AC006480.2	0.281699	0.49878	0.590787	0.061216	0.208801	0.175986
ENSG00000228675.1	AC006482.1	0	0	0	0	0	0
ENSG00000228974.5	AC006483.1	0	0.101562	0.029622	0.066941	0.122366	0.118209
ENSG00000272719.1	AC006483.2	0.163846	0.446608	0.245089	0.200456	0.274755	0.272033
ENSG00000223841.1	AC006484.1	0	0	0	0	0	0
ENSG00000268643.1	AC006486.1	0	0	0.021281	0.006963	0	0
ENSG00000279539.1	AC006486.2	0.348067	0.357364	0.417606	0.191557	0.0807	0.249755
ENSG00000249906.1	AC006487.1	0	0	0	0	0	0
ENSG00000250310.2	AC006487.2	0	0	0	0	0	0
ENSG00000248777.1	AC006499.1	0	0	0	0	0	0
ENSG00000250074.1	AC006499.2	0	0	0	0	0	0
ENSG00000250505.1	AC006499.3	0	0	0	0	0	0
ENSG00000250573.1	AC006499.4	0	0	0	0	0	0
ENSG00000251278.1	AC006499.5	0	0	0	0	0	0
ENSG00000251296.1	AC006499.6	0	0	0	0	0	0
ENSG00000251338.1	AC006499.7	0	0	0	0	0	0
ENSG00000271544.1	AC006499.8	0	0	0	0	0	0
ENSG00000261770.1	AC006504.1	0.349934	0.756381	0.174967	0.090672	0.221196	0.064235
ENSG00000266977.2	AC006504.2	0	0	0.0639982	0	0	0
ENSG00000267264.1	AC006504.3	0.088405	0.393743	0.182113	0.121856	0	0.103169
ENSG00000267389.2	AC006504.4	0	0	0	0	0	0
ENSG00000267575.7	AC006504.5	0.472056	0.650264	0.637392	0.266853	0.284999	0.381146
ENSG00000267768.1	AC006504.6	0	0	0	0	0	0
ENSG00000281468.1	AC006504.7	0.645606	0.819388	3.12064	0.47707	0.534128	1.48155
ENSG00000224058.2	AC006509.1	0	0	0	0	0	0
ENSG00000224443.1	AC006509.2	0	0	0	0	0	0
ENSG00000240739.1	AC006511.1	0	0	0	0	0	0
ENSG00000255581.1	AC006511.2	0.117925	0	0	0	0	0
ENSG00000279865.1	AC006511.3	0.257651	0.43482	0.311878	0.149829	0.178649	0.157869
ENSG00000282080.1	AC006511.4	0	0	0	0	0	0
ENSG00000284697.1	AC006511.5	0	0.0120303	0.0104824	0.0662442	0	0.195561
ENSG00000288043.1	AC006511.6	0.055068	0.039745	0	0	0	0
ENSG00000239701.1	AC006512.1	0	0	0	0	0	0.102714
ENSG00000257078.1	AC006512.2	0	0	0	0.134726	0	0
ENSG00000241828.2	AC006517.1	0	0	0	0	0	0
ENSG00000287713.1	AC006517.2	0	0.029863	0	0	0	0
ENSG00000256651.1	AC006518.1	0	0	0	0	0.030687	0.039645
ENSG00000256682.2	AC006518.2	0.0265229	0.00761007	0.0197977	0.126487	0.0261274	0.0261722
ENSG00000287390.1	AC006525.1	0	0	0	0	0	0
ENSG00000240579.1	AC006529.1	0	0	0	0	0	0
ENSG00000258587.1	AC006530.1	0	0	0	0	0	0
ENSG00000261342.1	AC006538.1	1.28863	2.65818	3.39159	0	0.120687	0.342979
ENSG00000267001.1	AC006538.2	0.252187	0.205595	0.175052	0.201389	0.608403	0.282498
ENSG00000276097.1	AC006538.3	0.050996	0	0	0	0	0
ENSG00000286460.1	AC006538.4	0.049309	0.040534	0	0	0	0
ENSG00000240673.1	AC006539.1	0	0	0	0	0	0
ENSG00000268070.1	AC006539.2	0	0	0.074415	0	0	0
ENSG00000274033.1	AC006539.3	0	0	0	0	0	0
ENSG00000236540.7	AC006547.1	0.116732	0.0847	0.134033	0.0822738	0.132711	0.152751
ENSG00000243762.1	AC006547.2	0	0	0	0	0	0
ENSG00000268292.1	AC006547.3	0.01573	0.043659	0.009434	0.004634	0.029611	0.00981
ENSG00000225480.1	AC006548.1	0	0	0	0	0	0
ENSG00000270226.1	AC006548.2	0	0	0	0	0	0
ENSG00000285045.1	AC006548.3	0	0	0	0	0	0
ENSG00000267150.1	AC006557.1	0.33079	0.092205	0.164109	0.107619	0.025298	0
ENSG00000267324.1	AC006557.2	0	0	0	0	0	0
ENSG00000267356.1	AC006557.3	0	0	0	0	0	0
ENSG00000267756.1	AC006557.4	0.001118	0	0.003857	0	0.007626	6e-06
ENSG00000270469.1	AC006557.5	0	0	0	0	0	0
ENSG00000279352.1	AC006557.6	0	0	0	0.0514486	0.0222881	0.13992
ENSG00000273368.1	AC006566.1	0	0	0	0	0	0
ENSG00000286649.1	AC006566.2	0	0	0	0	0	0
ENSG00000257105.1	AC006581.1	0	0	0	0	0	0
ENSG00000282022.1	AC006581.2	0	0	0	0	0	0
ENSG00000261882.1	AC006600.1	0	0	0	0	0	0
ENSG00000279606.1	AC006600.2	0	0	0	0	0	0
ENSG00000279918.1	AC006840.1	0	0	0	0	0	0
ENSG00000275314.1	AC006924.1	0	0	0	0	0	0
ENSG00000255977.1	AC006927.1	0	0	0	0	0	0
ENSG00000284327.1	AC006927.2	0	0	0	0	0	0
ENSG00000284522.1	AC006927.3	0	0	0	0	0	0
ENSG00000284591.1	AC006927.4	0	0	0	0	0	0
ENSG00000285142.1	AC006927.5	0	0	0	0	0	0
ENSG00000269194.1	AC006942.1	0.13568	0.151274	0.10125	0	0.084349	0.190736
ENSG00000235328.1	AC006946.1	0	0	0	0	0.199157	0
ENSG00000273203.1	AC006946.2	0	0	0	0	0	0
ENSG00000273442.1	AC006946.3	0	0	0	0	0	0
ENSG00000229330.2	AC006947.1	0	0	0	0	0	0
ENSG00000234457.1	AC006960.1	0	0	0	0	0.244767	0.459722
ENSG00000237400.1	AC006960.2	0	0	0	0	0	0
ENSG00000260070.1	AC006960.3	0	0.191636	0	0.056654	0.335619	0.582216
ENSG00000279587.1	AC006963.1	0	0	0	0	0	0
ENSG00000224341.1	AC006965.1	0	0	0	0	0	0
ENSG00000229365.3	AC006967.1	0	0	0	0	0	0
ENSG00000236102.2	AC006967.2	0	0	0	0	0	0
ENSG00000269446.2	AC006967.3	0	0	0	0	0	0
ENSG00000230191.1	AC006970.1	0	0	0.147883	0	0	0
ENSG00000233028.1	AC006970.2	0	0	0	0	0	0
ENSG00000285670.1	AC006970.3	0	0	0	0	0	0
ENSG00000218586.3	AC006971.1	0.01677	0.005262	0.004744	0.007663	0.00083	0.022381
ENSG00000285666.1	AC006972.1	0	0	0	0	0	0
ENSG00000283504.1	AC006974.1	0	0	0	0	0	0
ENSG00000283648.1	AC006974.2	0	0	0	0	0	0
ENSG00000235859.5	AC006978.1	1.51575	2.52306	2.17857	2.4843	2.94771	3.2674
ENSG00000281593.1	AC006978.2	0	0	0	0.119087	0	0
ENSG00000274445.1	AC006986.1	0	0	0	0	0	0
ENSG00000278478.1	AC006987.1	0	0	0	0	0	0
ENSG00000224518.2	AC006989.1	0	0	0	0	0	0
ENSG00000231063.1	AC006994.1	0	0	0.033404	0	0	0.023198
ENSG00000279317.2	AC006994.2	0.0130856	0	0	0	0	0
ENSG00000213542.3	AC007000.1	0.753861	0.650694	1.05033	0.242087	0.211799	0.227058
ENSG00000225726.1	AC007000.2	0	0	0.042894	0	0	0
ENSG00000259628.1	AC007000.3	0	0	0	0	0	0
ENSG00000267055.1	AC007001.1	0	0	0	0	0	0
ENSG00000231183.4	AC007003.1	0	0	0	0	0	0
ENSG00000244239.1	AC007009.1	0	0	0	0	0	0
ENSG00000259963.1	AC007012.1	0	0	0	0	0	0
ENSG00000278975.1	AC007012.2	0	0	0	0	0	0
ENSG00000262020.1	AC007014.1	0	0	0	0	0	0
ENSG00000274038.1	AC007014.2	0.059122	0.155666	0	0.034629	0.070631	0.095749
ENSG00000249930.1	AC007016.1	0	0	0	0	0	0
ENSG00000271185.1	AC007029.1	0	0	0	0.011854	0	0.11944
ENSG00000273320.1	AC007032.1	0.606155	1.37239	0.975099	0.221271	0.199717	0.330807
ENSG00000227017.1	AC007036.1	0	0	0	0	0	0
ENSG00000230751.1	AC007036.2	0.056428	0.069	0.017359	0	0	0
ENSG00000251660.1	AC007036.3	0.027912	0.073258	0.148328	0	0	0.00206
ENSG00000283618.1	AC007036.4	0	0	0	0	0	0
ENSG00000286847.1	AC007036.5	0	0	0.055415	0	0.069011	0
ENSG00000229127.2	AC007038.1	0	0.088102	0.114242	0.0966395	0.179503	0.131864
ENSG00000272807.1	AC007038.2	0.796713	0.745733	0.805209	0.492585	0.626003	0.320716
ENSG00000228384.4	AC007040.1	0.040958	0.079086	0.215987	0	0	0.075887
ENSG00000258881.6	AC007040.2	0.165834	0.557901	0.258115	0.0755772	0	0
ENSG00000277764.1	AC007040.3	0.186783	0	0.53803	0	0	0
ENSG00000235411.1	AC007041.1	0.043367	0.174447	0.078085	0.094577	0.036845	0.123882
ENSG00000237358.1	AC007064.1	0	0	0	0	0	0
ENSG00000237689.1	AC007064.2	0.036925	0	0	0	0	0
ENSG00000237835.1	AC007064.3	0	0	0	0	0	0
ENSG00000283535.1	AC007064.4	0	0	0	0	0	0
ENSG00000213216.2	AC007066.1	0	0	0.110061	0	0	0
ENSG00000261094.2	AC007066.2	0.402808	0.8563	0.404102	0.172875	0.186282	0.147159
ENSG00000286718.1	AC007066.3	0	0.243812	0	0	0	0
ENSG00000213443.2	AC007068.1	0.295542	0.429079	0.158554	0.911555	0.456822	0.357099
ENSG00000256912.1	AC007068.2	0	0	0	0	0	0
ENSG00000223838.2	AC007091.1	0	0	0	0	0	0
ENSG00000285673.1	AC007092.1	0	0	0	0	0	0
ENSG00000231609.7	AC007098.1	0.801089	0.383391	0.540811	0.920816	0.573175	0.43156
ENSG00000237162.1	AC007098.2	0	0	0	0.177221	0	0
ENSG00000231172.2	AC007099.1	0.010405	0.022684	0	0.037205	0	0
ENSG00000237293.1	AC007099.2	0	0	0	0	0	0
ENSG00000238410.1	AC007099.3	0	0	0	0	0	0
ENSG00000271955.2	AC007100.1	0	0	0	0.773013	0.686433	0.44214
ENSG00000286604.1	AC007100.2	0	0	0	0	0	0
ENSG00000251410.2	AC007106.1	0	0	0	0	0	0
ENSG00000287389.1	AC007106.2	0	0	0	0	0	0
ENSG00000263004.2	AC007114.1	0.295355	0.459441	0.683607	0.769139	0.88732	1.43716
ENSG00000263089.1	AC007114.2	0.027226	0.011029	0.009254	0.081664	0.04016	0.102014
ENSG00000258148.2	AC007115.1	0	0	0	0	0	0
ENSG00000250497.1	AC007126.1	0	0	0	0.022095	0.049045	0.359897
ENSG00000229970.3	AC007128.1	0.273664	0.330983	0.499972	0.36545	0.419219	0.295467
ENSG00000272328.1	AC007128.2	0.19744	0.103889	0.0677254	0.153998	0.278338	0.178689
ENSG00000286478.1	AC007130.1	0	0	0	1.76435	2.39758	2.49611
ENSG00000285611.2	AC007132.1	0	0	0	0	0	0
ENSG00000267180.1	AC007136.1	0	0.11568	0	0	0	0
ENSG00000262516.1	AC007151.1	0	0	0	0	0	0
ENSG00000261146.1	AC007159.1	0	0	0	0	0	0
ENSG00000176043.5	AC007160.1	0	0.100385	0	0	0	0
ENSG00000234718.7	AC007161.1	0	0.0584414	0.0284527	0	0	0
ENSG00000270314.1	AC007161.2	0	0	0.076763	0	0	0
ENSG00000283549.1	AC007161.3	0.113351	0.062411	0.126703	0	0.510358	0.885013
ENSG00000230408.3	AC007163.1	0	0.140473	0.06944	0	0.027988	0.082537
ENSG00000231815.2	AC007179.1	0	0	0	0	0	0
ENSG00000233891.8	AC007179.2	0	0	0	0.0417455	0.0394707	0.0251033
ENSG00000270447.1	AC007179.3	0	0	0	0	0	0
ENSG00000224721.1	AC007182.1	0	0	0	0	0.023422	0
ENSG00000242951.1	AC007182.2	0.487377	0.941658	0.835015	0.44737	0.739173	0.886349
ENSG00000280494.2	AC007182.3	0	0	0	0	0	0
ENSG00000279407.1	AC007191.1	0.422351	0.32443	0.566751	0.397087	0.119995	0.584679
ENSG00000268173.3	AC007192.1	0.142488	0	0.285158	0	0	0.077259
ENSG00000269145.2	AC007192.2	0	0	0	0	0	0
ENSG00000268810.1	AC007193.1	0	0	0	0	0	0.00265
ENSG00000269124.1	AC007193.2	0	0	0	0	0	0
ENSG00000269151.1	AC007193.3	0	0	0	0	0	0
ENSG00000273791.1	AC007204.1	0	0	0	0	0	0
ENSG00000274800.1	AC007204.2	0	0	0	0	0	0
ENSG00000242444.3	AC007207.1	0	0	0	0	0	0
ENSG00000242329.1	AC007215.1	0	0	0	0	0	0
ENSG00000260488.1	AC007216.1	0	0.126011	0	0	0	0
ENSG00000261216.1	AC007216.2	0	0	0	0	0	0
ENSG00000261560.1	AC007216.3	0.035309	0.086149	0.060185	0.082777	0.066609	0.126838
ENSG00000263307.1	AC007216.4	0.12512	0.166365	0.298457	0.374375	0.322578	0.12687
ENSG00000277458.1	AC007216.5	0	0	0	0	0	0
ENSG00000260362.1	AC007218.1	0	0	0	0	0	0
ENSG00000283221.1	AC007218.2	0	0	0	0	0	0
ENSG00000287830.1	AC007218.3	0	0	0	0	0	0
ENSG00000263033.2	AC007220.1	0	0.065138	0	0	0	0
ENSG00000287121.1	AC007220.2	0	0	0.036815	0	0	0
ENSG00000283003.2	AC007221.1	0	0	0	0	0	0
ENSG00000283584.1	AC007222.1	0	0	0	0	0	0
ENSG00000287340.1	AC007222.2	0	0	0	0	0	0
ENSG00000260835.1	AC007223.1	0	0	0	0	0	0
ENSG00000260764.1	AC007224.1	0	0	0	0	0	0
ENSG00000279357.1	AC007224.2	0	0.069206	0.16651	0	0.188999	0.180992
ENSG00000260782.1	AC007225.1	0.184571	0.269008	0.149202	0.071925	0	0
ENSG00000261725.1	AC007225.2	0	0	0	0	0	0
ENSG00000267544.1	AC007229.1	0.491445	0.542941	1.21982	0.291401	0.46946	0.446216
ENSG00000226230.1	AC007237.1	0	0	0	0	0	0
ENSG00000231043.3	AC007238.1	0.117516	0.059342	0.103242	0.214558	0.133886	0.090535
ENSG00000206647.1	AC007240.1	0	0.020777	0.360564	0.103469	0	0
ENSG00000206898.1	AC007240.2	0	0	0	0.102613	0	0
ENSG00000285872.1	AC007240.3	0.449346	0.086451	0.437319	0.37072	0.50585	1.05746
ENSG00000278391.1	AC007241.1	0	0	0	0	0	0
ENSG00000282909.2	AC007241.2	0	0	0	0	0	0
ENSG00000286265.1	AC007244.1	0	0	0	0	0	0
ENSG00000273063.1	AC007250.1	0.166627	0.39232	0.05692	0	0.066796	0.081464
ENSG00000235653.1	AC007253.1	0	0	0	0	0	0
ENSG00000223813.3	AC007255.1	0	0	0	2.70411	2.3124	2.40189
ENSG00000270196.1	AC007255.2	0	0	0	0	0	0
ENSG00000213090.2	AC007256.1	0.034907	0.017076	0.082992	0.011919	0.04194	0.039935
ENSG00000271656.1	AC007262.1	0	0	0	0	0	0
ENSG00000284959.2	AC007262.2	0	0.0122578	0.0188911	0.0128667	0.0462511	0
ENSG00000287184.1	AC007269.1	0	0	0	0	0	0
ENSG00000287771.1	AC007271.1	0	0	0	0	0	0
ENSG00000232719.1	AC007272.1	0.048884	0.037207	0	0	0	0
ENSG00000223422.1	AC007274.1	0	0	0	0	0	0
ENSG00000236690.2	AC007274.2	0	0	0	0	0	0
ENSG00000275280.1	AC007274.3	0	0	0	0	0	0
ENSG00000278854.1	AC007275.1	0	0	0	0	0	0
ENSG00000213981.8	AC007277.1	0	0	0	0	0	0
ENSG00000275414.1	AC007277.2	0	0	0	0	0	0
ENSG00000234389.1	AC007278.1	0	0	0	0	0	0
ENSG00000236525.1	AC007278.2	0	0	0	0	0	0
ENSG00000230799.1	AC007279.1	0.073423	0.059204	0.053372	0.125686	0.051352	0
ENSG00000287133.1	AC007279.2	0.109308	0.144967	0.115897	0	0.039125	0.032546
ENSG00000234431.2	AC007283.1	0	0	0	0	0	0
ENSG00000235579.1	AC007283.2	0	0	0	0	0	0
ENSG00000227014.6	AC007285.1	0.043919	0.1282	0.079024	0.142056	0.476456	0.173629
ENSG00000231519.1	AC007285.2	0	0.085736	0.065901	0.163481	0	0
ENSG00000267980.1	AC007292.1	0.166889	0.073166	0.236496	0.626872	0.170511	0.467107
ENSG00000269318.1	AC007292.2	0.226859	0.17791	0.378222	0.254374	0.301584	0.232539
ENSG00000269807.1	AC007292.3	0	0.134282	0.108893	0	0	0
ENSG00000257715.1	AC007298.1	0	0	0	0	0	0
ENSG00000257878.1	AC007298.2	0	0	0	0	0	0
ENSG00000272600.1	AC007308.1	0	0	0	0	0	0
ENSG00000224946.1	AC007312.1	0	0	0	0	0	0
ENSG00000234818.1	AC007314.1	0	0	0	0	0	0.015515
ENSG00000285898.1	AC007317.1	0	0	0	0	0	0
ENSG00000287468.1	AC007317.2	0	0	0	0	0	0
ENSG00000172974.11	AC007318.1	38.4475	39.8785	33.6913	53.4927	58.0342	49.6999
ENSG00000273763.2	AC007318.2	0.768015	0.834104	0.663561	1.21335	1.6597	1.53852
ENSG00000224063.6	AC007319.1	0.264396	1.18986	0.201996	0.979263	1.82639	1.27879
ENSG00000227444.1	AC007322.1	0	0	0	0	0	0
ENSG00000229725.1	AC007322.2	0	0	0	0	0	0
ENSG00000237968.1	AC007322.3	0	0	0	0	0	0
ENSG00000251618.1	AC007322.4	0	0	0	0	0	0
ENSG00000271275.1	AC007326.1	0.156476	0.063795	0.314239	0	0	0
ENSG00000280418.1	AC007326.2	0	0	0	0	0	0
ENSG00000283583.1	AC007326.3	0	0	0	0	0	0
ENSG00000283809.1	AC007326.4	0	0	0.066845	0	0	0.167839
ENSG00000284294.1	AC007326.5	0.0243708	0.123075	0	0.218343	0.289609	0.00444216
ENSG00000228770.1	AC007327.1	0	0	0	0	0	0
ENSG00000229679.1	AC007327.2	0	0	0	0	0	0
ENSG00000260478.2	AC007333.1	0	0	0	0	0	0
ENSG00000260975.1	AC007333.2	0	0	0	0	0	0
ENSG00000261997.1	AC007336.1	0	0	0	0	0	0
ENSG00000274508.1	AC007336.2	0	0	0	0	0	0
ENSG00000279030.1	AC007336.3	0	0	0	0	0	0
ENSG00000259926.1	AC007342.1	0	0	0	0	0	0.022655
ENSG00000259962.1	AC007342.2	0	0	0	0	0	0
ENSG00000260078.3	AC007342.3	0	0	0	0	0	0
ENSG00000261804.2	AC007342.4	0	0	0	0	0	0.0270949
ENSG00000262714.1	AC007342.5	0	0	0	0	0	0
ENSG00000279344.1	AC007342.6	0.104547	0.067947	0.100614	0.005074	0.026693	0.014952
ENSG00000279722.1	AC007342.7	0.22752	0.200137	0.514671	0.034742	0.103522	0.196828
ENSG00000279741.1	AC007342.8	0	0	0	0	0	0
ENSG00000280027.1	AC007342.9	0	0	0	0	0	0.020175
ENSG00000286845.1	AC007343.1	0	0	0	0	0	0
ENSG00000260850.2	AC007344.1	0	0	0	0	0.0119776	0
ENSG00000260258.2	AC007346.1	0	0	0	0	0	0.0196193
ENSG00000260939.1	AC007346.2	0	0	0	0	0	0
ENSG00000261049.2	AC007347.1	0	0	0	0	0	0
ENSG00000280454.1	AC007347.2	0	0	0	0	0	0
ENSG00000229424.1	AC007349.1	0	0	0	0	0	0
ENSG00000230831.1	AC007349.2	0	0	0	0	0	0
ENSG00000235728.1	AC007349.3	0	0	0	0	0	0.089281
ENSG00000272984.1	AC007349.4	0	0	0	0	0	0
ENSG00000286300.1	AC007350.1	0	0	0	0	0	0
ENSG00000273570.1	AC007351.1	0	0	0	0	0	0
ENSG00000273942.1	AC007351.2	0	0	0	0	0	0
ENSG00000274230.1	AC007351.3	0	0	0	0	0	0
ENSG00000275231.1	AC007351.4	0	0	0	0	0	0
ENSG00000236951.5	AC007359.1	0	0	0	0	0	0
ENSG00000225216.6	AC007362.1	0	0	0	0	0.00195782	0
ENSG00000270677.1	AC007363.1	0	0.340435	0	0	0	0
ENSG00000231969.2	AC007364.1	0.0129814	0	0.00877971	0.0620038	0.114777	0.0629633
ENSG00000226756.1	AC007365.1	0	0.232252	0	0.261768	0.197848	0.190861
ENSG00000227791.3	AC007365.2	0	0	0	0	0	0
ENSG00000255595.5	AC007368.1	0	0	0	0	0	0
ENSG00000250098.1	AC007370.1	0	0	0	0	0	0
ENSG00000250371.1	AC007370.2	0	0	0	0	0	0
ENSG00000201384.1	AC007375.1	0.135693	0	0	0	0	0
ENSG00000259164.1	AC007375.2	0	0	0	0	0	0
ENSG00000269883.1	AC007375.3	0.014653	0	0	0	0	0
ENSG00000258566.2	AC007376.1	0	0	0	0	0	0
ENSG00000258569.1	AC007376.2	0	0	0	0	0	0
ENSG00000273090.1	AC007378.1	0	0	0	0	0.098274	0.054116
ENSG00000228590.2	AC007381.1	0	0	0	0	0	0
ENSG00000287640.1	AC007381.2	0	0	0	0	0	0
ENSG00000279519.1	AC007382.1	0.000421	0.002243	0.007592	0.006381	0.004055	0.009106
ENSG00000159186.4	AC007383.1	0	0	0	0	0	0
ENSG00000227946.1	AC007383.2	2.43727	2.1298	4.16161	2.05129	1.73007	2.15686
ENSG00000231955.1	AC007383.3	0	0	0	0	0	0
ENSG00000277502.1	AC007383.4	0.001112	0.000408	0.001106	0.002896	0.002644	0.005238
ENSG00000237513.2	AC007384.1	0.120096	0.0786149	0.146111	0	0.0145625	0
ENSG00000227394.1	AC007386.1	0	0	0.211081	0	0	0
ENSG00000224646.2	AC007387.1	0.129718	0	0	0	0	0
ENSG00000286739.1	AC007387.2	0	0	0	0	0	0
ENSG00000287687.1	AC007387.3	0	0	0	0	0	0
ENSG00000204929.13	AC007389.1	0	0.00611622	0.0351995	0	0.0318008	0.0295833
ENSG00000223739.1	AC007389.2	0	0.307074	0	0	0	0
ENSG00000235725.1	AC007389.3	0	0	0	0	0	0
ENSG00000237979.1	AC007389.4	0	0	0	0.055596	0.113807	0
ENSG00000281920.1	AC007389.5	0	0.058122	0	0	0.527375	0.18364
ENSG00000233159.1	AC007390.1	0	0	0	0	0	0
ENSG00000272054.1	AC007390.2	0.233724	0.100903	0.136193	0.236041	0.212741	0.173142
ENSG00000232028.1	AC007391.1	0	0	0	0	0	0.078764
ENSG00000285925.1	AC007391.2	0	0	0	0	0	0
ENSG00000287316.1	AC007391.3	0	0	0	0	0	0
ENSG00000223604.1	AC007394.1	0	0	0	0	0	0
ENSG00000231386.1	AC007395.1	0	0	0	0	0	0
ENSG00000231918.1	AC007402.1	0	0	0	0	0	0
ENSG00000287867.1	AC007402.2	0	0	0	0	0	0
ENSG00000223859.1	AC007403.1	0	0	0	0	0	0
ENSG00000234350.5	AC007405.1	0.00986774	0.0128673	0.00418697	0	0	0
ENSG00000235934.2	AC007405.2	0.0195047	0	0.1146	0	0	0
ENSG00000239467.6	AC007405.3	0.0472175	0.0704041	0.0648481	0	0.0129647	0.020697
ENSG00000286611.1	AC007405.4	0	0	0	0	0	0
ENSG00000255671.1	AC007406.1	0.199378	0	0	0	0	0
ENSG00000255746.1	AC007406.2	0	0	0	0	0	0.273925
ENSG00000256540.1	AC007406.3	0.612608	0.251708	0.216948	0	0	0
ENSG00000256577.2	AC007406.4	0	0	0	0	0	0
ENSG00000261799.1	AC007406.5	1.35591	1.44817	2.09835	0.562508	0.381125	0.558846
ENSG00000235495.1	AC007422.1	0	0	0	0	0	0
ENSG00000271239.1	AC007423.1	0	0	0	0	0	0
ENSG00000257501.6	AC007424.1	0	0	0	0	0	0
ENSG00000263499.1	AC007431.1	0	0	0	0	0	0
ENSG00000266100.1	AC007431.2	0	0	0	0	0	0
ENSG00000280028.1	AC007431.3	0	0	0	0	0	0
ENSG00000286387.1	AC007432.1	0	0	0	0	0	0
ENSG00000227187.1	AC007435.1	0	0	0	0.212471	0	0
ENSG00000277948.1	AC007435.2	0.000204	0.000521	0.116394	0.000267	0.147903	1.2e-05
ENSG00000207410.1	AC007448.1	0	0	0	0	0	0
ENSG00000264093.1	AC007448.2	0	0	0	0	0	0
ENSG00000264421.1	AC007448.3	0	0	0	0	0	0
ENSG00000266473.1	AC007448.4	0.071327	0.057013	0.298664	0.063739	0.046632	0.011748
ENSG00000285877.1	AC007448.5	0.138254	0.005027	0.02719	0	0	0.021488
ENSG00000256237.1	AC007450.1	0	0	0	0	0	0
ENSG00000274551.1	AC007450.2	0	0	0	0	0	0
ENSG00000277705.1	AC007450.3	0	0	0	0	0.166262	0
ENSG00000278654.1	AC007450.4	0.034192	0.093526	0	0.310307	0.478369	0.318416
ENSG00000256708.1	AC007458.1	0	0	0	0	0	0
ENSG00000226506.6	AC007463.1	0	0	0	0	0	0
ENSG00000286857.1	AC007463.2	0	0	0	0	0	0
ENSG00000287641.1	AC007483.1	0	0	0	0	0	0
ENSG00000275710.1	AC007485.1	0.078556	0	0	0	0.048547	0
ENSG00000279059.1	AC007485.2	1.69051	1.96866	2.57085	1.44216	1.64097	1.82047
ENSG00000279427.1	AC007490.1	0	0	0	0.003066	0.001512	0.000636
ENSG00000283258.2	AC007491.1	0	0	0	0	0	0
ENSG00000260573.4	AC007493.1	0	0	0	0	0	0
ENSG00000261393.1	AC007493.2	0	0	0	0	0	0
ENSG00000260012.1	AC007494.1	0.038784	0	0.046857	0	0	0.144783
ENSG00000260744.1	AC007494.2	0	0	0	0	0	0
ENSG00000279509.1	AC007494.3	0.052376	0	0	0	0	0
ENSG00000260041.5	AC007495.1	0	0	0	0	0	0
ENSG00000260194.1	AC007496.1	0	0	0	0	0.052403	0
ENSG00000261630.1	AC007496.2	0	0	0	0	0	0
ENSG00000280392.1	AC007496.3	0	0	0	0.009509	0	0
ENSG00000275191.1	AC007497.1	0.484888	0.297908	0.658827	0.276613	0.076616	0.04809
ENSG00000287909.1	AC007497.2	0	0	0	0	0	0
ENSG00000258272.1	AC007513.1	0	0	0	0	0	0
ENSG00000256306.1	AC007527.1	0	0	0	0	0	0
ENSG00000277935.1	AC007527.2	0	0	0	0	0	0
ENSG00000286303.1	AC007528.1	0	0	0	0	0.10926	0
ENSG00000255871.2	AC007529.1	0	0	0	0	0.003009	0
ENSG00000283240.1	AC007529.2	0	0	0	0.023142	0.384988	0.055357
ENSG00000261369.1	AC007533.1	0	0	0.038753	0	0	0
ENSG00000287928.1	AC007535.1	0	0	0	0	0	0
ENSG00000255356.2	AC007536.1	0	0	0	0	0	0
ENSG00000242405.2	AC007537.1	0.127051	0	0	0.01922	0.066624	0
ENSG00000257579.1	AC007540.1	0	0	0	0	0	0
ENSG00000260329.1	AC007541.1	1.68703	1.61902	2.40125	0.262531	0.131376	0.134198
ENSG00000277595.1	AC007546.1	0.00448	0.100355	0.325315	0.108542	0.019032	0
ENSG00000279360.1	AC007546.2	0	0	0	0	0	0
ENSG00000286220.1	AC007546.3	0.004108	0.006045	0.014437	0.028916	0.009751	0.099413
ENSG00000213155.4	AC007547.1	0	0	0	0	0	0
ENSG00000239805.1	AC007547.2	0	0	0	0	0	0
ENSG00000285546.1	AC007547.3	0	0	0	0	0	0
ENSG00000232736.1	AC007551.1	0	0	0	0	0	0
ENSG00000274328.1	AC007551.2	0	0	0	0.113336	0	0
ENSG00000256450.1	AC007552.1	0	0	0	0	0	0
ENSG00000256564.1	AC007552.2	0	0	0	0	0.050185	0.055334
ENSG00000235321.1	AC007556.1	0	0	0	0	0.291793	0.236017
ENSG00000227021.1	AC007557.1	0	0	0	0	0	0
ENSG00000231597.1	AC007557.2	0	0	0	0	0	0
ENSG00000236295.1	AC007557.3	0	0	0	0	0	0
ENSG00000237479.1	AC007557.4	0	0	0	0	0	0
ENSG00000235993.1	AC007559.1	0	0	0	0	0	0
ENSG00000238165.1	AC007560.1	0.0821	0.064107	0	0.093012	0.181357	0.378906
ENSG00000235583.2	AC007562.1	0	0	0	0	0	0
ENSG00000229352.1	AC007563.1	0	0	0	0	0	0
ENSG00000236886.2	AC007563.2	0	0	0	0	0	0
ENSG00000237930.1	AC007563.3	0	0	0	0	0	0
ENSG00000286601.1	AC007563.4	0	0	0	0	0	0
ENSG00000244055.2	AC007566.1	0.0808899	0.208361	0.148718	0.276116	0.143096	0.428345
ENSG00000270453.1	AC007566.2	0	0	0	0	0	0
ENSG00000224136.1	AC007568.1	0	0	0	0	0	0
ENSG00000257221.4	AC007569.1	0	0.0325871	0.036846	0	0.0203129	0
ENSG00000255655.1	AC007570.1	0	0.184664	0	0.077011	0	0.290496
ENSG00000263279.1	AC007595.1	0	0	0	0	0	0
ENSG00000260723.1	AC007598.1	0	0	0	0	0	0
ENSG00000261394.1	AC007598.2	0	0	0	0	0	0
ENSG00000278979.1	AC007598.3	0	0	0	0	0	0
ENSG00000259866.1	AC007599.1	0	0	0	0	0	0.03316
ENSG00000262038.1	AC007599.2	0	0	0	0	0	0
ENSG00000175604.2	AC007601.1	0	0	0	0	0	0
ENSG00000261293.1	AC007601.2	0	0	0	0	0	0
ENSG00000261751.1	AC007603.1	0	0	0	0	0	0
ENSG00000279842.1	AC007603.2	0	0	0	0	0	0
ENSG00000283365.1	AC007603.3	0	0	0	0	0	0
ENSG00000205414.1	AC007608.1	0	0	0	0.033952	0	0.019761
ENSG00000260029.2	AC007608.2	0	0.036714	0	0	0	0
ENSG00000260249.3	AC007608.3	0	0	0.0111391	0	0	0
ENSG00000278909.1	AC007608.4	0.001431	0	0.011648	0	0	0
ENSG00000259843.2	AC007610.1	0.186321	0.022674	0.091405	0	0	0
ENSG00000260381.2	AC007610.2	0	0.089118	0	0.066848	0.061232	0
ENSG00000261835.1	AC007610.3	0	0	0	0	0	0
ENSG00000279356.1	AC007610.4	0.062192	0.068198	0.111062	0	0.016422	0.05296
ENSG00000287444.1	AC007610.5	0	0	0.051916	0	0	0
ENSG00000260086.3	AC007611.1	0.329391	0.295055	0.184727	0.0108735	0.0215207	0.0500849
ENSG00000262420.3	AC007613.1	0.053772	0.128333	0.077969	0.180067	0.167982	0.248011
ENSG00000279249.3	AC007614.1	0	0	0	0.00317148	0.00238015	0.0117899
ENSG00000280189.1	AC007614.2	0	0	0	0	0	0
ENSG00000203648.3	AC007618.1	0	0	0	0	0	0
ENSG00000255670.1	AC007619.1	0	0	0	0.137734	0	0
ENSG00000271370.1	AC007619.2	0	0	0	0	0	0
ENSG00000239255.1	AC007620.1	0	0	0	0	0	0
ENSG00000242539.2	AC007620.2	0	0	0	0	0	0
ENSG00000272699.1	AC007620.3	0	0	0	0.054454	0.174248	0
ENSG00000270857.1	AC007621.1	0	0	0	0	0	0
ENSG00000240441.1	AC007622.1	0	0.088254	0	0.01265	0	0.161008
ENSG00000258136.2	AC007622.2	0.0764281	0.120492	0.134918	0.0364396	0	0.107128
ENSG00000264131.1	AC007631.1	0	0	0	0	0	0
ENSG00000256139.2	AC007637.1	0.671736	0.504474	0.464972	0.245358	0.284564	0.182753
ENSG00000262079.1	AC007638.1	0	0	0	0	0	0
ENSG00000263096.1	AC007638.2	0	0	0	0	0	0
ENSG00000263680.2	AC007639.1	0	0.144594	0.03531	0.047304	0.091166	0.039355
ENSG00000286678.1	AC007649.1	0	0	0	0	0	0
ENSG00000235464.1	AC007652.1	0	0	0	0	0	0
ENSG00000286526.1	AC007652.2	0	0	0	0	0	0
ENSG00000287651.1	AC007652.3	0	0	0	0	0	0
ENSG00000256339.1	AC007655.1	0	0	0	0	0	0
[truncated: 58,613 more rows]

[truncated: 9 more sheets: Table S11, Table S12, Table S13, Table S14, Table S15, Table S16, Table S17, Table S18, Table S19]
